# Supplementary material for: 2-(4-Chloro­phen­yl)-2-oxoethyl naphthalene-1-carboxyl­ate
Source: Acta Crystallogr Sect E Struct Rep Online. 2013 Mar 16;69(Pt 4):o551. doi: 10.1107/S1600536813006958 (PMC3629603; doi:10.1107/S1600536813006958)
Supplement: Supplementary file 1 [file e-69-0o551-sup1.cif]

##############################################################################
#                                                                            #
# This CIF contains the data in a paper accepted for publication in          #
# Acta Crystallographica Section E. It conforms to the requirements of       #
# Notes for Authors for Acta Crystallographica Section E, and has been       #
# peer reviewed under the auspices of the IUCr Commission on Journals.       #
#                                                                            #
# Full details of the Crystallographic Information File format               #
# are given in the paper "The Crystallographic Information File (CIF):       #
# a New Standard Archive File for Crystallography" by S. R. Hall, F. H.      #
# Allen and I. D. Brown [Acta Cryst. (1991), A47, 655-685].                  #
#                                                                            #
# The current version of the core CIF dictionary is obtainable from          #
# ftp://ftp.iucr.org/pub/cif_core.dic.                                       #
#                                                                            #
# Software is freely available for graphical display of the structure(s)     #
# in this CIF. For information consult the CIF software page                 #
# http://www.iucr.org/resources/cif/software.                                #
#                                                                            #
# This file may be used for bona fide research purposes within the           #
# scientific community so long as proper attribution is given to the journal # 
# article from which it was obtained.                                        #
#                                                                            #
##############################################################################
data_I
_audit_creation_method     SHELXL-97
_chemical_name_systematic
;
2-(4-Chlorophenyl)-2-oxoethyl naphthalene-1-carboxylate
;
_chemical_name_common
;
;
_chemical_formula_moiety     'C19 H13 Cl O3'
_chemical_formula_sum     'C19 H13 Cl O3'
_chemical_formula_iupac     'C19 H13 Cl O3'
_chemical_formula_weight     324.74
_chemical_melting_point_gt     396
_chemical_melting_point_lt     394
_symmetry_cell_setting     monoclinic
_symmetry_space_group_name_H-M     'P 21/c'
_symmetry_space_group_name_Hall     ' -P 2ybc'
loop_
    _symmetry_equiv_pos_as_xyz
    'x, y, z'
    '-x, y+1/2, -z+1/2'
    '-x, -y, -z'
    'x, -y-1/2, z-1/2'
_cell_length_a     5.27080(10)
_cell_length_b     14.8465(4)
_cell_length_c     19.8427(5)
_cell_angle_alpha     90.00
_cell_angle_beta     100.3830(10)
_cell_angle_gamma     90.00
_cell_volume     1527.32(6)
_cell_formula_units_Z     4
_cell_measurement_reflns_used     6659
_cell_measurement_theta_min     2.50
_cell_measurement_theta_max     28.26
_cell_measurement_temperature     200(2)
_exptl_crystal_description     'block'
_exptl_crystal_colour     'colourless'
_exptl_crystal_size_max     0.367
_exptl_crystal_size_mid     0.348
_exptl_crystal_size_min     0.268
_exptl_crystal_density_diffrn     1.412
_exptl_crystal_density_meas     ?
_exptl_crystal_density_method     'not measured'
_exptl_crystal_F_000     672
_exptl_absorpt_coefficient_mu     0.262
_exptl_absorpt_correction_type     multi-scan
_exptl_absorpt_process_details
;
(SADABS; Bruker, 2008)
;
_exptl_absorpt_correction_T_min     0.9411
_exptl_absorpt_correction_T_max     1.0000
_exptl_special_details     ?
_diffrn_ambient_temperature     200(2)
_diffrn_radiation_type     MoK\a
_diffrn_radiation_wavelength     0.71073
_diffrn_radiation_source     'fine-focus sealed tube'
_diffrn_radiation_monochromator     graphite
_diffrn_measurement_device_type     'Bruker APEXII CCD'
_diffrn_measurement_device     ?
_diffrn_measurement_method     '\f and \w scans'
_diffrn_reflns_number     14592
_diffrn_reflns_av_R_equivalents     0.0156
_diffrn_reflns_av_sigmaI/netI     0.0147
_diffrn_reflns_theta_min     2.09
_diffrn_reflns_theta_max     28.31
_diffrn_reflns_theta_full     28.31
_diffrn_measured_fraction_theta_max     0.998
_diffrn_measured_fraction_theta_full     0.998
_diffrn_reflns_limit_h_min     -7
_diffrn_reflns_limit_h_max     4
_diffrn_reflns_limit_k_min     -19
_diffrn_reflns_limit_k_max     19
_diffrn_reflns_limit_l_min     -26
_diffrn_reflns_limit_l_max     26
_refine_special_details
;
;
_reflns_number_total     3769
_reflns_number_gt     2984
_reflns_threshold_expression     I>2sigma(I)
_refine_ls_structure_factor_coef     Fsqd
_refine_ls_matrix_type     full
_refine_ls_R_factor_all     0.0471
_refine_ls_R_factor_gt     0.0354
_refine_ls_wR_factor_gt     0.0936
_refine_ls_wR_factor_ref     0.1030
_refine_ls_goodness_of_fit_ref     1.021
_refine_ls_restrained_S_all     1.021
_refine_ls_number_reflns     3769
_refine_ls_number_parameters     208
_refine_ls_number_restraints     0
_refine_ls_hydrogen_treatment     constr
_refine_ls_weighting_scheme     calc
_refine_ls_weighting_details
         'calc w=1/[\s^2^(Fo^2^)+(0.0498P)^2^+0.4268P] where P=(Fo^2^+2Fc^2^)/3'
_atom_sites_solution_hydrogens     geom
_atom_sites_solution_primary     direct
_atom_sites_solution_secondary     difmap
_refine_ls_shift/su_max     0.001
_refine_ls_shift/su_mean     0.000
_refine_diff_density_max     0.299
_refine_diff_density_min     -0.346
_refine_ls_extinction_method     none
_refine_ls_extinction_coef     ?
_refine_ls_abs_structure_Flack     ?
loop_
    _atom_type_symbol
    _atom_type_description
    _atom_type_scat_dispersion_real
    _atom_type_scat_dispersion_imag
    _atom_type_scat_source
    'C' 'C' 0.0033 0.0016
                         'International Tables Vol C Tables 4.2.6.8 and 6.1.1.4'
    'H' 'H' 0.0000 0.0000
                         'International Tables Vol C Tables 4.2.6.8 and 6.1.1.4'
    'Cl' 'Cl' 0.1484 0.1585
                         'International Tables Vol C Tables 4.2.6.8 and 6.1.1.4'
    'O' 'O' 0.0106 0.0060
                         'International Tables Vol C Tables 4.2.6.8 and 6.1.1.4'
_computing_data_collection     'APEX2 (Bruker, 2010)'
_computing_cell_refinement     'SAINT (Bruker, 2010)'
_computing_data_reduction     'SAINT (Bruker, 2010)'
_computing_structure_solution     'SHELXS97 (Sheldrick, 2008)'
_computing_structure_refinement     'SHELXL97 (Sheldrick, 2008)'
_computing_molecular_graphics
;
ORTEP-3 for Windows (Farrugia, 2012) and
<i>Mercury</i> (Macrae <i>et al.</i>, 2008)
;
_computing_publication_material
                            'SHELXL97 (Sheldrick, 2008) and PLATON (Spek, 2009)'
loop_
    _atom_site_type_symbol
    _atom_site_label
    _atom_site_fract_x
    _atom_site_fract_y
    _atom_site_fract_z
    _atom_site_U_iso_or_equiv
    _atom_site_adp_type
    _atom_site_calc_flag
    _atom_site_refinement_flags
    _atom_site_occupancy
    _atom_site_symmetry_multiplicity
    _atom_site_disorder_assembly
    _atom_site_disorder_group
    Cl Cl1 1.04341(9) 0.83154(3) -0.08650(2) 0.05829(14) Uani d . 1 1 . .
    O O1 0.71978(19) 0.48481(8) 0.09291(5) 0.0498(3) Uani d . 1 1 . .
    O O2 1.04495(18) 0.43162(7) 0.20029(5) 0.0401(2) Uani d . 1 1 . .
    O O3 0.8225(2) 0.53669(7) 0.24573(6) 0.0570(3) Uani d . 1 1 . .
    C C1 0.9224(2) 0.52533(9) 0.10107(6) 0.0340(3) Uani d . 1 1 . .
    C C2 1.1344(2) 0.50163(11) 0.16112(7) 0.0408(3) Uani d . 1 1 . .
    H H2A 1.2901 0.4813 0.1440 0.049 Uiso calc R 1 1 . .
    H H2B 1.1806 0.5554 0.1903 0.049 Uiso calc R 1 1 . .
    C C3 0.8633(3) 0.45846(9) 0.23619(7) 0.0370(3) Uani d . 1 1 . .
    C C11 0.9666(2) 0.59907(9) 0.05398(6) 0.0313(3) Uani d . 1 1 . .
    C C12 1.1866(2) 0.65299(10) 0.06517(7) 0.0391(3) Uani d . 1 1 . .
    H H12 1.3210 0.6407 0.1028 0.047 Uiso calc R 1 1 . .
    C C13 1.2108(3) 0.72426(10) 0.02184(8) 0.0430(3) Uani d . 1 1 . .
    H H13 1.3601 0.7614 0.0298 0.052 Uiso calc R 1 1 . .
    C C14 1.0158(3) 0.74075(9) -0.03304(7) 0.0384(3) Uani d . 1 1 . .
    C C15 0.7980(3) 0.68741(10) -0.04616(7) 0.0421(3) Uani d . 1 1 . .
    H H15 0.6668 0.6989 -0.0847 0.050 Uiso calc R 1 1 . .
    C C16 0.7743(2) 0.61712(9) -0.00232(7) 0.0381(3) Uani d . 1 1 . .
    H H16 0.6243 0.5804 -0.0107 0.046 Uiso calc R 1 1 . .
    C C20 0.7172(2) 0.38165(8) 0.25836(6) 0.0336(3) Uani d . 1 1 . .
    C C21 0.7052(3) 0.30251(10) 0.22178(7) 0.0424(3) Uani d . 1 1 . .
    H H21 0.8074 0.2956 0.1873 0.051 Uiso calc R 1 1 . .
    C C22 0.5434(3) 0.23170(10) 0.23488(8) 0.0523(4) Uani d . 1 1 . .
    H H22 0.5388 0.1771 0.2098 0.063 Uiso calc R 1 1 . .
    C C23 0.3936(3) 0.24148(10) 0.28341(8) 0.0505(4) Uani d . 1 1 . .
    H H23 0.2801 0.1942 0.2906 0.061 Uiso calc R 1 1 . .
    C C24 0.4034(3) 0.32039(10) 0.32326(7) 0.0412(3) Uani d . 1 1 . .
    C C25 0.2497(3) 0.33038(13) 0.37451(9) 0.0546(4) Uani d . 1 1 . .
    H H25 0.1335 0.2836 0.3811 0.066 Uiso calc R 1 1 . .
    C C26 0.2647(3) 0.40503(14) 0.41426(9) 0.0597(5) Uani d . 1 1 . .
    H H26 0.1594 0.4106 0.4482 0.072 Uiso calc R 1 1 . .
    C C27 0.4364(3) 0.47393(12) 0.40503(8) 0.0543(4) Uani d . 1 1 . .
    H H27 0.4505 0.5254 0.4339 0.065 Uiso calc R 1 1 . .
    C C28 0.5840(3) 0.46848(10) 0.35528(7) 0.0425(3) Uani d . 1 1 . .
    H H28 0.6973 0.5166 0.3496 0.051 Uiso calc R 1 1 . .
    C C29 0.5706(2) 0.39209(9) 0.31191(7) 0.0340(3) Uani d . 1 1 . .
loop_
    _atom_site_aniso_label
    _atom_site_aniso_U_11
    _atom_site_aniso_U_22
    _atom_site_aniso_U_33
    _atom_site_aniso_U_12
    _atom_site_aniso_U_13
    _atom_site_aniso_U_23
    Cl1 0.0760(3) 0.0426(2) 0.0591(3) -0.00666(18) 0.0197(2) 0.01078(17)
    O1 0.0353(5) 0.0632(7) 0.0466(6) -0.0177(5) -0.0047(4) 0.0150(5)
    O2 0.0345(5) 0.0452(5) 0.0400(5) 0.0055(4) 0.0053(4) 0.0087(4)
    O3 0.0793(8) 0.0324(5) 0.0669(7) -0.0031(5) 0.0335(6) 0.0017(5)
    C1 0.0268(6) 0.0416(7) 0.0324(6) -0.0030(5) 0.0025(5) -0.0002(5)
    C2 0.0301(6) 0.0530(8) 0.0378(7) -0.0022(6) 0.0024(5) 0.0075(6)
    C3 0.0379(7) 0.0374(7) 0.0340(6) 0.0006(5) 0.0024(5) 0.0033(5)
    C11 0.0265(6) 0.0362(6) 0.0313(6) -0.0016(5) 0.0051(4) -0.0032(5)
    C12 0.0288(6) 0.0494(8) 0.0376(7) -0.0067(5) 0.0018(5) -0.0014(6)
    C13 0.0369(7) 0.0465(8) 0.0464(8) -0.0134(6) 0.0094(6) -0.0025(6)
    C14 0.0457(7) 0.0334(6) 0.0387(7) -0.0021(6) 0.0145(6) -0.0007(5)
    C15 0.0402(7) 0.0453(8) 0.0377(7) -0.0023(6) -0.0010(5) 0.0040(6)
    C16 0.0311(6) 0.0412(7) 0.0395(7) -0.0071(5) 0.0000(5) 0.0010(5)
    C20 0.0337(6) 0.0314(6) 0.0329(6) 0.0026(5) -0.0020(5) 0.0048(5)
    C21 0.0510(8) 0.0368(7) 0.0358(7) 0.0036(6) -0.0021(6) 0.0001(5)
    C22 0.0688(10) 0.0337(7) 0.0469(8) -0.0047(7) -0.0100(7) -0.0002(6)
    C23 0.0525(9) 0.0401(8) 0.0520(9) -0.0110(7) -0.0095(7) 0.0150(7)
    C24 0.0335(7) 0.0443(7) 0.0416(7) 0.0013(6) -0.0046(5) 0.0173(6)
    C25 0.0371(8) 0.0688(11) 0.0573(10) 0.0028(7) 0.0065(7) 0.0309(8)
    C26 0.0513(9) 0.0785(12) 0.0530(9) 0.0224(9) 0.0195(8) 0.0224(9)
    C27 0.0618(10) 0.0570(10) 0.0457(8) 0.0220(8) 0.0138(7) 0.0056(7)
    C28 0.0462(8) 0.0396(7) 0.0415(7) 0.0073(6) 0.0074(6) 0.0031(6)
    C29 0.0305(6) 0.0336(6) 0.0349(6) 0.0048(5) -0.0022(5) 0.0078(5)
_geom_special_details
;
;
loop_
    _geom_bond_atom_site_label_1
    _geom_bond_atom_site_label_2
    _geom_bond_site_symmetry_2
    _geom_bond_distance
    _geom_bond_publ_flag
    Cl1 C14 . 1.7375(14) ?
    O1 C1 . 1.2110(15) ?
    O2 C3 . 1.3523(17) ?
    O2 C2 . 1.4279(16) ?
    O3 C3 . 1.2023(17) ?
    C1 C11 . 1.4847(18) ?
    C1 C2 . 1.5206(18) ?
    C2 H2A . 0.9900 ?
    C2 H2B . 0.9900 ?
    C3 C20 . 1.4862(18) ?
    C11 C16 . 1.3926(18) ?
    C11 C12 . 1.3933(17) ?
    C12 C13 . 1.384(2) ?
    C12 H12 . 0.9500 ?
    C13 C14 . 1.378(2) ?
    C13 H13 . 0.9500 ?
    C14 C15 . 1.380(2) ?
    C15 C16 . 1.379(2) ?
    C15 H15 . 0.9500 ?
    C16 H16 . 0.9500 ?
    C20 C21 . 1.3765(19) ?
    C20 C29 . 1.4305(19) ?
    C21 C22 . 1.407(2) ?
    C21 H21 . 0.9500 ?
    C22 C23 . 1.358(2) ?
    C22 H22 . 0.9500 ?
    C23 C24 . 1.409(2) ?
    C23 H23 . 0.9500 ?
    C24 C25 . 1.418(2) ?
    C24 C29 . 1.4255(19) ?
    C25 C26 . 1.354(3) ?
    C25 H25 . 0.9500 ?
    C26 C27 . 1.400(3) ?
    C26 H26 . 0.9500 ?
    C27 C28 . 1.365(2) ?
    C27 H27 . 0.9500 ?
    C28 C29 . 1.4178(19) ?
    C28 H28 . 0.9500 ?
loop_
    _geom_angle_atom_site_label_1
    _geom_angle_atom_site_label_2
    _geom_angle_atom_site_label_3
    _geom_angle_site_symmetry_1
    _geom_angle_site_symmetry_3
    _geom_angle
    _geom_angle_publ_flag
    C3 O2 C2 . . 114.00(11) ?
    O1 C1 C11 . . 121.12(11) ?
    O1 C1 C2 . . 119.71(12) ?
    C11 C1 C2 . . 119.16(11) ?
    O2 C2 C1 . . 109.09(10) ?
    O2 C2 H2A . . 109.9 ?
    C1 C2 H2A . . 109.9 ?
    O2 C2 H2B . . 109.9 ?
    C1 C2 H2B . . 109.9 ?
    H2A C2 H2B . . 108.3 ?
    O3 C3 O2 . . 122.10(13) ?
    O3 C3 C20 . . 125.28(13) ?
    O2 C3 C20 . . 112.55(11) ?
    C16 C11 C12 . . 118.80(12) ?
    C16 C11 C1 . . 118.20(11) ?
    C12 C11 C1 . . 122.94(11) ?
    C13 C12 C11 . . 120.50(12) ?
    C13 C12 H12 . . 119.7 ?
    C11 C12 H12 . . 119.7 ?
    C14 C13 C12 . . 119.20(12) ?
    C14 C13 H13 . . 120.4 ?
    C12 C13 H13 . . 120.4 ?
    C13 C14 C15 . . 121.57(13) ?
    C13 C14 Cl1 . . 119.20(11) ?
    C15 C14 Cl1 . . 119.23(11) ?
    C16 C15 C14 . . 118.84(13) ?
    C16 C15 H15 . . 120.6 ?
    C14 C15 H15 . . 120.6 ?
    C15 C16 C11 . . 121.07(12) ?
    C15 C16 H16 . . 119.5 ?
    C11 C16 H16 . . 119.5 ?
    C21 C20 C29 . . 120.29(12) ?
    C21 C20 C3 . . 118.42(13) ?
    C29 C20 C3 . . 120.99(12) ?
    C20 C21 C22 . . 120.81(15) ?
    C20 C21 H21 . . 119.6 ?
    C22 C21 H21 . . 119.6 ?
    C23 C22 C21 . . 120.00(14) ?
    C23 C22 H22 . . 120.0 ?
    C21 C22 H22 . . 120.0 ?
    C22 C23 C24 . . 121.30(14) ?
    C22 C23 H23 . . 119.3 ?
    C24 C23 H23 . . 119.3 ?
    C23 C24 C25 . . 121.45(15) ?
    C23 C24 C29 . . 119.55(14) ?
    C25 C24 C29 . . 119.00(15) ?
    C26 C25 C24 . . 121.49(15) ?
    C26 C25 H25 . . 119.3 ?
    C24 C25 H25 . . 119.3 ?
    C25 C26 C27 . . 119.55(15) ?
    C25 C26 H26 . . 120.2 ?
    C27 C26 H26 . . 120.2 ?
    C28 C27 C26 . . 121.18(17) ?
    C28 C27 H27 . . 119.4 ?
    C26 C27 H27 . . 119.4 ?
    C27 C28 C29 . . 120.92(15) ?
    C27 C28 H28 . . 119.5 ?
    C29 C28 H28 . . 119.5 ?
    C28 C29 C24 . . 117.78(13) ?
    C28 C29 C20 . . 124.27(12) ?
    C24 C29 C20 . . 117.94(12) ?
loop_
    _geom_torsion_atom_site_label_1
    _geom_torsion_atom_site_label_2
    _geom_torsion_atom_site_label_3
    _geom_torsion_atom_site_label_4
    _geom_torsion_site_symmetry_1
    _geom_torsion_site_symmetry_2
    _geom_torsion_site_symmetry_3
    _geom_torsion_site_symmetry_4
    _geom_torsion
    _geom_torsion_publ_flag
    C3 O2 C2 C1 . . . . -71.19(14) ?
    O1 C1 C2 O2 . . . . -1.16(19) ?
    C11 C1 C2 O2 . . . . 177.87(11) ?
    C2 O2 C3 O3 . . . . -14.99(19) ?
    C2 O2 C3 C20 . . . . 162.17(10) ?
    O1 C1 C11 C16 . . . . -3.7(2) ?
    C2 C1 C11 C16 . . . . 177.32(12) ?
    O1 C1 C11 C12 . . . . 173.71(14) ?
    C2 C1 C11 C12 . . . . -5.3(2) ?
    C16 C11 C12 C13 . . . . 1.3(2) ?
    C1 C11 C12 C13 . . . . -176.09(13) ?
    C11 C12 C13 C14 . . . . -0.7(2) ?
    C12 C13 C14 C15 . . . . -0.6(2) ?
    C12 C13 C14 Cl1 . . . . 178.78(11) ?
    C13 C14 C15 C16 . . . . 1.2(2) ?
    Cl1 C14 C15 C16 . . . . -178.12(11) ?
    C14 C15 C16 C11 . . . . -0.6(2) ?
    C12 C11 C16 C15 . . . . -0.6(2) ?
    C1 C11 C16 C15 . . . . 176.89(13) ?
    O3 C3 C20 C21 . . . . 153.08(15) ?
    O2 C3 C20 C21 . . . . -23.97(16) ?
    O3 C3 C20 C29 . . . . -20.6(2) ?
    O2 C3 C20 C29 . . . . 162.30(11) ?
    C29 C20 C21 C22 . . . . 1.9(2) ?
    C3 C20 C21 C22 . . . . -171.84(13) ?
    C20 C21 C22 C23 . . . . 1.0(2) ?
    C21 C22 C23 C24 . . . . -2.4(2) ?
    C22 C23 C24 C25 . . . . -179.23(14) ?
    C22 C23 C24 C29 . . . . 0.9(2) ?
    C23 C24 C25 C26 . . . . 177.95(14) ?
    C29 C24 C25 C26 . . . . -2.2(2) ?
    C24 C25 C26 C27 . . . . -0.3(2) ?
    C25 C26 C27 C28 . . . . 1.9(2) ?
    C26 C27 C28 C29 . . . . -0.9(2) ?
    C27 C28 C29 C24 . . . . -1.65(19) ?
    C27 C28 C29 C20 . . . . 179.49(13) ?
    C23 C24 C29 C28 . . . . -177.01(12) ?
    C25 C24 C29 C28 . . . . 3.14(18) ?
    C23 C24 C29 C20 . . . . 1.92(18) ?
    C25 C24 C29 C20 . . . . -177.93(11) ?
    C21 C20 C29 C28 . . . . 175.54(12) ?
    C3 C20 C29 C28 . . . . -10.86(19) ?
    C21 C20 C29 C24 . . . . -3.32(17) ?
    C3 C20 C29 C24 . . . . 170.29(11) ?
loop_
    _geom_hbond_atom_site_label_D
    _geom_hbond_atom_site_label_H
    _geom_hbond_atom_site_label_A
    _geom_hbond_site_symmetry_A
    _geom_hbond_distance_DH
    _geom_hbond_distance_HA
    _geom_hbond_distance_DA
    _geom_hbond_angle_DHA
    C16 H16 O1 3_665 0.95 2.41 3.2583(16) 148.0
    C23 H23 O3 2_645 0.95 2.48 3.2618(19) 139.8
_iucr_refine_instructions_details
;
TITL da031_c in P2(1)/n          New: P21/c
CELL  0.71073    5.2708   14.8465   19.8427    90.000   100.383    90.000
ZERR        4    0.0001    0.0004    0.0005     0.000     0.001     0.000
LATT   1
SYMM             - X ,    0.50000 + Y ,    0.50000 - Z
SFAC  C  H Cl  O
UNIT    76   52   4  12
ACTA
BOND $H
CONF
HTAB
TEMP -73
OMIT 0   1   1
EQIV $1 1-x,1-y,-z
EQIV $2 1-x,-1/2+y,1/2-z
HTAB C16 O1_$1
HTAB C23 O3_$2
MPLA C11 C12 C13 C14 C15 C16
MPLA C20 C21 C22 C23 C24 C25 C26 C27 C28 C29
L.S. 10
FMAP 2
PLAN -5
WGHT    0.049800    0.426800
FVAR       0.22063
CL1   3    1.043410    0.831543   -0.086503    11.00000    0.07601    0.04259 =
         0.05907    0.01078    0.01967   -0.00666
O1    4    0.719781    0.484814    0.092912    11.00000    0.03528    0.06319 =
         0.04657    0.01496   -0.00474   -0.01766
O2    4    1.044950    0.431617    0.200289    11.00000    0.03454    0.04523 =
         0.04002    0.00869    0.00532    0.00546
O3    4    0.822487    0.536686    0.245734    11.00000    0.07926    0.03237 =
         0.06693    0.00166    0.03353   -0.00314
C1    1    0.922424    0.525334    0.101068    11.00000    0.02684    0.04163 =
         0.03243   -0.00016    0.00250   -0.00297
C2    1    1.134397    0.501629    0.161121    11.00000    0.03013    0.05295 =
         0.03780    0.00753    0.00242   -0.00220
AFIX  23
H2A   2    1.290136    0.481292    0.144042    11.00000   -1.20000
H2B   2    1.180638    0.555398    0.190257    11.00000   -1.20000
AFIX   0
C3    1    0.863295    0.458460    0.236187    11.00000    0.03794    0.03741 =
         0.03398    0.00333    0.00236    0.00065
C11   1    0.966640    0.599074    0.053983    11.00000    0.02649    0.03620 =
         0.03127   -0.00321    0.00513   -0.00158
C12   1    1.186599    0.652993    0.065174    11.00000    0.02877    0.04939 =
         0.03759   -0.00143    0.00180   -0.00673
AFIX  43
H12   2    1.320964    0.640731    0.102839    11.00000   -1.20000
AFIX   0
C13   1    1.210816    0.724259    0.021845    11.00000    0.03687    0.04652 =
         0.04636   -0.00251    0.00937   -0.01338
AFIX  43
H13   2    1.360061    0.761367    0.029837    11.00000   -1.20000
AFIX   0
C14   1    1.015815    0.740755   -0.033043    11.00000    0.04570    0.03336 =
         0.03869   -0.00068    0.01450   -0.00209
C15   1    0.798043    0.687405   -0.046157    11.00000    0.04019    0.04534 =
         0.03773    0.00395   -0.00097   -0.00234
AFIX  43
H15   2    0.666791    0.698919   -0.084719    11.00000   -1.20000
AFIX   0
C16   1    0.774321    0.617118   -0.002320    11.00000    0.03106    0.04124 =
         0.03954    0.00096   -0.00001   -0.00706
AFIX  43
H16   2    0.624332    0.580393   -0.010656    11.00000   -1.20000
AFIX   0
C20   1    0.717214    0.381654    0.258357    11.00000    0.03373    0.03136 =
         0.03285    0.00478   -0.00195    0.00264
C21   1    0.705187    0.302510    0.221784    11.00000    0.05100    0.03677 =
         0.03584    0.00010   -0.00213    0.00361
AFIX  43
H21   2    0.807400    0.295607    0.187278    11.00000   -1.20000
AFIX   0
C22   1    0.543355    0.231702    0.234877    11.00000    0.06882    0.03368 =
         0.04690   -0.00023   -0.01001   -0.00471
AFIX  43
H22   2    0.538802    0.177061    0.209773    11.00000   -1.20000
AFIX   0
C23   1    0.393649    0.241480    0.283411    11.00000    0.05250    0.04005 =
         0.05203    0.01498   -0.00946   -0.01103
AFIX  43
H23   2    0.280134    0.194183    0.290634    11.00000   -1.20000
AFIX   0
C24   1    0.403390    0.320395    0.323260    11.00000    0.03354    0.04434 =
         0.04158    0.01730   -0.00461    0.00125
C25   1    0.249701    0.330375    0.374512    11.00000    0.03708    0.06884 =
         0.05728    0.03087    0.00654    0.00280
AFIX  43
H25   2    0.133545    0.283640    0.381129    11.00000   -1.20000
AFIX   0
C26   1    0.264705    0.405028    0.414259    11.00000    0.05133    0.07848 =
         0.05296    0.02245    0.01954    0.02238
AFIX  43
H26   2    0.159388    0.410591    0.448174    11.00000   -1.20000
AFIX   0
C27   1    0.436441    0.473928    0.405027    11.00000    0.06184    0.05696 =
         0.04572    0.00560    0.01378    0.02199
AFIX  43
H27   2    0.450537    0.525402    0.433904    11.00000   -1.20000
AFIX   0
C28   1    0.583995    0.468484    0.355285    11.00000    0.04621    0.03956 =
         0.04148    0.00312    0.00740    0.00732
AFIX  43
H28   2    0.697273    0.516556    0.349640    11.00000   -1.20000
AFIX   0
C29   1    0.570603    0.392089    0.311912    11.00000    0.03053    0.03359 =
         0.03485    0.00779   -0.00220    0.00484
HKLF 4 1  1.0000  0.0000  0.0000  0.0000 -1.0000  0.0000 -1.0000  0.0000 -1.0000
REM  da031_c in P2(1)/n          New: P21/c
REM R1 =  0.0354 for   2984 Fo > 4sig(Fo)  and  0.0471 for all   3769 data
REM    208 parameters refined using      0 restraints
END
;
data_global
_journal_date_recd_electronic     2013-03-01
_journal_date_accepted     2013-03-12
_journal_name_full     'Acta Crystallographica, Section E'
_journal_year     2013
_journal_volume     69
_journal_issue      4
_journal_page_first     o551
_journal_page_last     o551
_journal_paper_category     QO
_journal_paper_doi     10.1107/S1600536813006958
_journal_coeditor_code     KQ2003
_publ_contact_author_name     'Dr Richard Betz'
_publ_contact_author_address
;
Department of Chemistry
Nelson Mandela Metropolitan University
Summerstrand Campus (South)
University Way
Summerstrand
PO Box 77000
Port Elizabeth
6031
South Africa
;
_publ_contact_author_email     'richard.betz@webmail.co.za'
_publ_contact_author_fax     '+27-41-504-4236'
_publ_contact_author_phone     '+27-41-504-4285'
_publ_section_title
;
2-(4-Chlorophenyl)-2-oxoethyl naphthalene-1-carboxylate
;
loop_
    _publ_author_name
    _publ_author_address
    'Garudachari, B.'
;
National Institute of Technology-Karnataka
Department of Chemistry
Surathkal
Mangalore 575 025
India
;
    'Isloor, Arun M.'
;
National Institute of Technology-Karnataka
Department of Chemistry
Surathkal
Mangalore 575 025
India
;
    'Gerber, Thomas'
;
Nelson Mandela Metropolitan University
Summerstrand Campus
Department of Chemistry
University Way
Summerstrand
PO Box 77000
Port Elizabeth
6031
South Africa
;
    'Hosten, Eric'
;
Nelson Mandela Metropolitan University
Summerstrand Campus
Department of Chemistry
University Way
Summerstrand
PO Box 77000
Port Elizabeth
6031
South Africa
;
    'Betz, Richard'
;
Nelson Mandela Metropolitan University
Summerstrand Campus
Department of Chemistry
University Way
Summerstrand
PO Box 77000
Port Elizabeth
6031
South Africa
;
