# Supplementary material for: 2-(4-Chloro­phen­yl)-2-oxoethyl naphthalene-1-carboxyl­ate
Source: Acta Crystallogr Sect E Struct Rep Online. 2013 Mar 16;69(Pt 4):o551. doi: 10.1107/S1600536813006958 (PMC3629603; doi:10.1107/S1600536813006958)
Supplement: Supplementary file 2 [file e-69-0o551-Isup2.hkl]

# 
# h,k,l, Fc-squared, Fo-squared, sigma(Fo-squared) and status flag 
# 
data_I
_shelx_title ' da031_c in P2(1)/n          New: P21/c' 
_shelx_refln_list_code          4 
_shelx_F_calc_maximum      141.09 
_exptl_crystal_F_000       672.00 
_reflns_d_resolution_high  0.7493 
 
loop_ 
 _symmetry_equiv_pos_as_xyz 
 'x, y, z' 
 '-x, y+1/2, -z+1/2' 
 '-x, -y, -z' 
 'x, -y-1/2, z-1/2' 
 
_cell_length_a     5.2708 
_cell_length_b    14.8465 
_cell_length_c    19.8427 
_cell_angle_alpha  90.000 
_cell_angle_beta  100.383 
_cell_angle_gamma  90.000 
 
_shelx_F_squared_multiplier     1.000 
 
loop_ 
 _refln_index_h 
 _refln_index_k 
 _refln_index_l 
 _refln_F_squared_calc 
 _refln_F_squared_meas 
 _refln_F_squared_sigma 
 _refln_observed_status 
   1   0   0     4947.35     4800.82     75.60 o 
   2   0   0      104.07      124.29      3.70 o 
   3   0   0      107.71       99.15      1.82 o 
   4   0   0      559.09      572.21      5.80 o 
   5   0   0      245.60      267.17      4.63 o 
   6   0   0      131.53      126.81      3.51 o 
   1   1   0        6.65        8.84      0.41 o 
   2   1   0      221.74      203.48      2.91 o 
   3   1   0       87.45       75.66      1.31 o 
   4   1   0       60.31       62.85      2.30 o 
   5   1   0        4.82        3.72      0.88 o 
   6   1   0       36.05       32.61      2.09 o 
   0   2   0      248.34      243.66      1.84 o 
   1   2   0      359.37      352.13      2.22 o 
   2   2   0       79.37       69.48      1.27 o 
   3   2   0      205.22      183.21      2.37 o 
   4   2   0      187.70      184.34      2.56 o 
   5   2   0      268.23      269.82      3.31 o 
   6   2   0       14.98       20.62      1.87 o 
   1   3   0      771.42      775.26      4.04 o 
   2   3   0     1624.51     1788.69     11.15 o 
   3   3   0        5.58        8.06      0.88 o 
   4   3   0      219.74      221.04      3.71 o 
   5   3   0      189.68      196.97      2.71 o 
   6   3   0      110.59      114.08      3.28 o 
   0   4   0     2648.27     2639.11     17.44 o 
   1   4   0      659.12      675.77      3.46 o 
   2   4   0       44.98       63.87      0.84 o 
   3   4   0      220.18      221.08      2.83 o 
   4   4   0      379.97      381.14     10.76 o 
   5   4   0       40.09       38.30      1.39 o 
   6   4   0        4.16        3.71      1.67 o 
   1   5   0       81.69       95.95      0.96 o 
   2   5   0      467.09      451.23      3.78 o 
   3   5   0      661.19      631.01      3.84 o 
   4   5   0      344.98      358.57      3.22 o 
   5   5   0       11.73       12.72      1.42 o 
   6   5   0       24.88       30.84      2.19 o 
   0   6   0     2299.18     2302.83     17.28 o 
   1   6   0      401.86      378.41      2.55 o 
   2   6   0      324.96      408.84      3.01 o 
   3   6   0       45.35       52.23      1.05 o 
   4   6   0       23.69       16.94      0.89 o 
   5   6   0       37.80       30.25      1.49 o 
   6   6   0        4.72        1.69      1.62 o 
   1   7   0        3.71        7.00      0.51 o 
   2   7   0      158.17      181.75      2.11 o 
   3   7   0        4.28        2.67      0.66 o 
   4   7   0      268.44      257.23      3.82 o 
   5   7   0        0.03       -0.62      1.10 o 
   6   7   0        7.33       10.48      2.36 o 
   0   8   0        0.72        0.16      0.94 o 
   1   8   0      821.08      814.86      5.78 o 
   2   8   0       83.47       67.48      1.14 o 
   3   8   0       17.85       16.60      1.13 o 
   4   8   0        6.41        5.20      1.21 o 
   5   8   0        4.99        4.47      1.26 o 
   6   8   0        0.02       -2.47      2.47 o 
   1   9   0      157.62      147.86      1.91 o 
   2   9   0        0.30       -0.37      0.44 o 
   3   9   0       17.80       14.09      1.04 o 
   4   9   0        6.33        0.72      1.48 o 
   5   9   0        9.22       15.87      2.46 o 
   6   9   0        5.02        6.57      2.88 o 
   0  10   0       13.38       11.52      1.45 o 
   1  10   0      271.01      250.29      2.86 o 
   2  10   0      381.69      404.25      4.18 o 
   3  10   0       13.64       10.69      1.09 o 
   4  10   0       29.35       23.90      1.97 o 
   5  10   0       43.00       49.11      3.49 o 
   1  11   0       12.45       11.34      1.01 o 
   2  11   0      761.99      788.38      7.12 o 
   3  11   0       37.07       38.67      1.89 o 
   4  11   0        4.49        2.88      1.58 o 
   5  11   0        0.02        3.71      1.78 o 
   0  12   0      212.91      193.95      4.28 o 
   1  12   0      424.39      409.74      4.69 o 
   2  12   0      637.97      613.51      5.45 o 
   3  12   0      268.59      274.41      6.67 o 
   4  12   0       12.31       11.17      1.93 o 
   5  12   0        9.74       12.04      2.07 o 
   1  13   0       50.91       44.00      2.12 o 
   2  13   0       35.14       35.00      1.72 o 
   3  13   0       43.90       43.05      1.89 o 
   4  13   0       32.26       35.11      2.66 o 
   5  13   0        2.32        2.40      1.93 o 
   0  14   0     1332.97     1344.23     16.63 o 
   1  14   0        6.11        6.29      1.29 o 
   2  14   0       53.87       46.33      2.00 o 
   3  14   0        0.74       -1.04      1.33 o 
   4  14   0        0.17       -0.02      1.60 o 
   1  15   0       48.73       53.41      2.17 o 
   2  15   0        3.27        1.64      1.54 o 
   3  15   0       56.93       56.61      2.73 o 
   4  15   0       71.91       78.37      3.10 o 
   0  16   0       35.70       29.65      2.54 o 
   1  16   0       15.57       13.66      1.50 o 
   2  16   0       26.71       29.16      2.17 o 
   3  16   0       15.38       19.76      2.48 o 
   4  16   0        0.01        0.53      1.77 o 
   1  17   0       12.45       10.03      1.85 o 
   2  17   0        5.06        1.04      1.77 o 
   3  17   0       79.80       92.67      4.12 o 
   0  18   0       39.14       41.75      4.73 o 
   1  18   0       34.53       35.24      2.44 o 
   2  18   0       10.91       11.49      2.56 o 
   1  19   0       12.41        9.65      2.02 o 
  -6   1   1       91.76       86.16      2.31 o 
  -5   1   1        0.36       -0.89      0.89 o 
  -4   1   1       68.23       70.86      1.36 o 
  -3   1   1       39.78       37.70      0.75 o 
  -2   1   1      585.65      563.84      4.78 o 
  -1   1   1      592.90      545.86      2.98 o 
   1   1   1     8875.29     8732.07     84.55 o 
   2   1   1     1918.56     1919.73     13.18 o 
   3   1   1      160.44      149.44      2.16 o 
   4   1   1        0.18        0.47      0.66 o 
   5   1   1       19.56       20.57      1.14 o 
   6   1   1       18.08       15.28      1.65 o 
  -6   2   1      240.49      255.84      4.87 o 
  -5   2   1      164.28      174.35      2.75 o 
  -4   2   1       97.95       92.17      1.54 o 
  -3   2   1      409.88      401.94      4.00 o 
  -2   2   1     1966.04     2037.91     13.81 o 
  -1   2   1     1663.02     1697.08      9.49 o 
   0   2   1     4917.66     4885.87     25.56 o 
   1   2   1     2523.81     2536.50     15.39 o 
   2   2   1        7.51        7.55      0.59 o 
   3   2   1     1287.40     1291.13      9.43 o 
   4   2   1      225.47      215.69      2.74 o 
   5   2   1       65.32       63.41      2.33 o 
   6   2   1        0.19        0.63      1.45 o 
  -6   3   1      155.17      156.52      3.74 o 
  -5   3   1      344.06      339.93      4.45 o 
  -4   3   1       39.49       49.00      0.97 o 
  -3   3   1      447.83      482.64      3.95 o 
  -2   3   1       73.68       67.97      0.76 o 
  -1   3   1       47.45       25.12      0.70 o 
   0   3   1     1173.18     1188.53      5.96 o 
   1   3   1     8898.83     8598.08     53.24 o 
   2   3   1     1890.00     1877.29     11.63 o 
   3   3   1     1232.87     1284.04     12.22 o 
   4   3   1       10.68       10.54      0.97 o 
   5   3   1       95.84       83.11      2.56 o 
   6   3   1        0.26        1.31      1.54 o 
  -6   4   1       11.93        8.52      1.77 o 
  -5   4   1        0.43       -0.65      0.90 o 
  -4   4   1      104.55       97.51      1.42 o 
  -3   4   1       61.52       43.00      0.77 o 
  -2   4   1     2618.77     2635.60     13.97 o 
  -1   4   1      204.00      184.73      1.26 o 
   0   4   1     1261.68     1248.00      6.71 o 
   1   4   1      409.93      386.24      2.25 o 
   2   4   1     1456.64     1423.25      7.72 o 
   3   4   1       74.40       75.63      2.28 o 
   4   4   1       19.58       18.01      1.24 o 
   5   4   1        0.27       -1.22      1.26 o 
   6   4   1        9.39       12.42      1.81 o 
  -6   5   1        0.77        3.92      2.08 o 
  -5   5   1       18.35       20.19      1.72 o 
  -4   5   1      193.41      188.87      2.15 o 
  -3   5   1       15.62       17.73      0.59 o 
  -2   5   1     2619.11     2804.03     15.84 o 
  -1   5   1      112.06       98.31      1.19 o 
   0   5   1       12.32       12.14      0.44 o 
   1   5   1       23.62       31.04      0.77 o 
   2   5   1     1455.87     1450.30      8.01 o 
   3   5   1      696.36      755.13      5.08 o 
   4   5   1       95.87       98.50      3.85 o 
   5   5   1       88.35       90.44      2.81 o 
   6   5   1        1.52        2.64      1.64 o 
  -6   6   1        4.93        2.55      1.66 o 
  -5   6   1       48.70       46.68      1.95 o 
  -4   6   1       34.46       43.23      1.35 o 
  -3   6   1        0.24       -0.20      0.52 o 
  -2   6   1        2.64        2.20      0.49 o 
  -1   6   1      353.32      363.15      2.33 o 
   0   6   1        6.13        0.74      0.40 o 
   1   6   1       13.49       17.23      0.48 o 
   2   6   1      110.13      113.26      1.38 o 
   3   6   1      349.70      345.53      3.00 o 
   4   6   1        0.05       -0.39      0.64 o 
   5   6   1        9.76       10.40      1.42 o 
   6   6   1        3.51        3.31      2.16 o 
  -6   7   1        4.11        3.40      1.97 o 
  -5   7   1      213.00      202.59      3.58 o 
  -4   7   1      204.80      193.88      3.26 o 
  -3   7   1       82.56       77.51      1.77 o 
  -2   7   1      325.47      309.43      2.56 o 
  -1   7   1      147.20      145.70      1.55 o 
   0   7   1      170.75      178.89      1.54 o 
   1   7   1      246.71      254.81      2.11 o 
   2   7   1      857.54      922.71      6.97 o 
   3   7   1       48.28       52.80      1.27 o 
   4   7   1        0.38        0.22      0.95 o 
   5   7   1        0.00        2.13      1.12 o 
   6   7   1        1.39        0.47      2.47 o 
  -6   8   1        8.92       10.68      2.88 o 
  -5   8   1        0.48        2.98      1.62 o 
  -4   8   1      193.22      188.74      3.39 o 
  -3   8   1      187.38      197.20      2.43 o 
  -2   8   1      104.48       93.89      1.91 o 
  -1   8   1      927.15      931.78      5.96 o 
   0   8   1      288.92      289.51      3.76 o 
   1   8   1     1291.41     1331.70      8.15 o 
   2   8   1      223.68      245.02      2.58 o 
   3   8   1        9.07        4.66      0.75 o 
   4   8   1       27.54       24.40      1.52 o 
   5   8   1        9.40        7.92      1.29 o 
   6   8   1        0.47       -0.21      2.47 o 
  -6   9   1       41.12       47.66      4.31 o 
  -5   9   1       80.56       80.50      2.63 o 
  -4   9   1        2.53        3.19      1.26 o 
  -3   9   1       73.93       69.89      1.76 o 
  -2   9   1      447.58      476.52      3.68 o 
  -1   9   1      219.05      192.13      3.76 o 
   0   9   1     2142.52     2275.71     17.56 o 
   1   9   1     1853.61     1895.13     12.26 o 
   2   9   1        8.17       10.12      0.64 o 
   3   9   1      420.87      382.29      4.04 o 
   4   9   1      418.39      411.74      5.94 o 
   5   9   1      220.46      223.38      4.00 o 
   6   9   1        4.69       10.68      3.08 o 
  -5  10   1        0.04        0.55      1.48 o 
  -4  10   1       53.48       47.33      2.51 o 
  -3  10   1       69.26       67.94      1.86 o 
  -2  10   1      145.75      151.30      2.52 o 
  -1  10   1       41.46       37.74      1.75 o 
   0  10   1       16.62       21.68      1.15 o 
   1  10   1       26.46       31.53      1.19 o 
   2  10   1      137.29      131.68      1.75 o 
   3  10   1        7.91        5.17      1.46 o 
   4  10   1        5.54        4.90      2.05 o 
   5  10   1       37.12       39.41      2.51 o 
  -5  11   1       19.59       24.24      2.27 o 
  -4  11   1       54.74       51.53      2.75 o 
  -3  11   1       27.68       29.09      1.74 o 
  -2  11   1      118.70      110.73      2.29 o 
  -1  11   1       63.12       51.43      1.84 o 
   0  11   1      194.19      208.01      3.00 o 
   1  11   1      691.96      696.54      7.00 o 
   2  11   1      180.41      170.76      3.32 o 
   3  11   1       59.12       52.90      2.20 o 
   4  11   1        3.01        1.62      1.58 o 
   5  11   1        0.13        1.13      1.63 o 
  -5  12   1        4.03        4.02      1.93 o 
  -4  12   1       16.38       18.74      2.07 o 
  -3  12   1       39.99       35.55      1.97 o 
  -2  12   1      431.12      449.45      5.67 o 
  -1  12   1     1507.40     1503.45     14.02 o 
   0  12   1      324.06      311.28      4.86 o 
   1  12   1      374.70      353.66      4.22 o 
   2  12   1       32.50       27.09      1.27 o 
   3  12   1        0.03       -0.44      1.15 o 
   4  12   1        4.41        4.92      1.73 o 
   5  12   1       27.74       26.31      4.73 o 
  -5  13   1       28.24       30.32      2.71 o 
  -4  13   1       22.96       21.15      2.31 o 
  -3  13   1        1.24        0.84      1.60 o 
  -2  13   1      119.76      113.24      2.17 o 
  -1  13   1      214.98      208.36      3.47 o 
   0  13   1        3.59        6.24      1.18 o 
   1  13   1      763.44      746.54      9.19 o 
   2  13   1       45.33       46.96      2.88 o 
   3  13   1       28.68       34.23      1.74 o 
   4  13   1       20.23       23.15      1.99 o 
   5  13   1        0.06        0.19      1.57 o 
  -4  14   1       69.18       81.11      3.69 o 
  -3  14   1      230.03      247.65      4.00 o 
  -2  14   1       40.82       42.79      1.95 o 
  -1  14   1       24.52       21.52      1.51 o 
   0  14   1      403.24      425.40      5.13 o 
   1  14   1      180.12      181.68      3.20 o 
   2  14   1       16.33       15.64      1.74 o 
   3  14   1      119.72      117.42      2.76 o 
   4  14   1       55.98       55.31      4.52 o 
  -4  15   1       16.54       14.77      1.99 o 
  -3  15   1       99.96      107.84      2.92 o 
  -2  15   1       83.52       84.79      2.59 o 
  -1  15   1        5.53        5.06      1.27 o 
   0  15   1      150.82      144.09      3.00 o 
   1  15   1       16.79       15.37      1.50 o 
   2  15   1       14.20        7.13      1.65 o 
   3  15   1       19.25       17.36      1.69 o 
   4  15   1       17.36       18.30      2.05 o 
  -4  16   1       25.99       33.85      2.52 o 
  -3  16   1       32.84       33.06      2.16 o 
  -2  16   1       34.06       30.67      2.17 o 
  -1  16   1       59.22       56.53      2.25 o 
   0  16   1       48.37       50.14      2.16 o 
   1  16   1        1.81        1.76      1.25 o 
   2  16   1        9.78        9.23      1.77 o 
   3  16   1        2.16       -0.10      2.64 o 
   4  16   1        1.39        4.10      2.26 o 
  -3  17   1       15.32       12.04      2.31 o 
  -2  17   1        7.64        7.63      2.67 o 
  -1  17   1        0.32       -1.53      1.53 o 
   0  17   1        2.00        3.58      1.38 o 
   1  17   1       88.62       91.48      3.24 o 
   2  17   1       89.53       90.83      3.36 o 
   3  17   1       55.65       54.70      7.19 o 
  -2  18   1       35.71       40.19      2.60 o 
  -1  18   1        2.71        0.98      1.77 o 
   0  18   1        1.59        1.26      1.46 o 
   1  18   1       48.23       42.13      2.60 o 
   2  18   1        0.34       -1.00      1.65 o 
  -1  19   1       11.27       12.94      2.37 o 
   0  19   1        5.93        4.37      1.86 o 
   1  19   1       27.08       26.72      2.81 o 
  -6   0   2        3.31        0.21      2.05 o 
  -5   0   2       65.43       65.18      7.29 o 
  -4   0   2        6.73        7.21      0.83 o 
  -3   0   2       41.12       34.88      1.64 o 
  -2   0   2       21.07       16.35      0.79 o 
  -1   0   2     1145.79     1068.03      7.91 o 
   0   0   2      519.63      354.79      5.55 o 
   1   0   2    16133.77    16154.60    175.19 o 
   2   0   2      222.83      254.74      5.75 o 
   3   0   2      138.28      114.63      4.31 o 
   4   0   2     2813.67     2821.10     30.60 o 
   5   0   2      910.93      960.30     11.89 o 
   6   0   2       13.36       13.35      3.90 o 
  -6   1   2      242.58      273.70      3.86 o 
  -5   1   2       55.66       51.58      3.92 o 
  -4   1   2       83.87       79.66      1.24 o 
  -3   1   2     1417.83     1424.79      9.09 o 
  -2   1   2     3031.89     2996.68     19.68 o 
  -1   1   2     2703.31     2661.47     12.45 o 
   0   1   2      235.04      213.97      3.66 o 
   1   1   2     6327.87     6083.84     51.51 o 
   2   1   2      447.06      401.94      3.17 o 
   3   1   2       15.85       16.67      0.76 o 
   4   1   2       34.87       34.81      2.13 o 
   5   1   2        3.27       -0.58      0.89 o 
   6   1   2       13.38       11.67      2.68 o 
  -6   2   2       15.84       10.43      1.36 o 
  -5   2   2      102.85      112.37      2.26 o 
  -4   2   2        1.95        1.98      0.66 o 
  -3   2   2     1987.61     2076.84     14.03 o 
  -2   2   2       38.75       43.99      0.65 o 
  -1   2   2    11463.52    11296.90     52.65 o 
   0   2   2     2223.03     2189.00     11.42 o 
   1   2   2    11442.40    11292.58     68.47 o 
   2   2   2       37.79       42.03      1.06 o 
   3   2   2       64.83       56.66      3.04 o 
   4   2   2        3.42        3.37      1.54 o 
   5   2   2       54.21       53.88      2.29 o 
   6   2   2       63.94       65.02      2.61 o 
  -6   3   2        0.25        0.09      1.49 o 
  -5   3   2       33.67       30.69      1.44 o 
  -4   3   2        1.68        3.42      0.57 o 
  -3   3   2        0.42        0.01      0.69 o 
  -2   3   2       34.33       24.08      0.89 o 
  -1   3   2     1197.01     1170.98      5.68 o 
   0   3   2     2670.27     2676.36     13.90 o 
   1   3   2     2344.31     2383.40     12.50 o 
   2   3   2      362.42      393.78      3.21 o 
   3   3   2        7.68        6.57      0.74 o 
   4   3   2       51.61       49.06      1.54 o 
   5   3   2        5.32        3.52      1.22 o 
   6   3   2       15.78       16.11      1.82 o 
  -6   4   2        0.51        0.76      1.54 o 
  -5   4   2       45.89       42.67      1.66 o 
  -4   4   2      103.46      111.25      2.60 o 
  -3   4   2      327.13      348.84      2.35 o 
  -2   4   2      410.57      409.06      3.30 o 
  -1   4   2      386.37      432.94      2.41 o 
   0   4   2     1854.37     1856.52      9.22 o 
   1   4   2       27.52       24.33      0.52 o 
   2   4   2      195.10      216.38      1.56 o 
   3   4   2      251.65      270.81      3.19 o 
   4   4   2       23.56       17.98      1.13 o 
   5   4   2        7.02        6.73      1.40 o 
   6   4   2       21.30       22.57      1.94 o 
  -6   5   2       47.57       45.48      2.63 o 
  -5   5   2       25.33       18.18      1.27 o 
  -4   5   2       51.56       50.75      1.27 o 
  -3   5   2      587.75      592.83      3.73 o 
  -2   5   2     1215.60     1184.40      6.74 o 
  -1   5   2      188.70      229.28      1.62 o 
   0   5   2      327.27      310.30      2.00 o 
   1   5   2     1380.85     1420.21      7.24 o 
   2   5   2      866.89      913.86      5.29 o 
   3   5   2      103.09      103.30      2.42 o 
   4   5   2       23.13       21.23      1.40 o 
   5   5   2       23.80       24.68      2.38 o 
   6   5   2        8.90        9.31      1.79 o 
  -6   6   2       14.75       12.58      1.99 o 
  -5   6   2      282.67      270.03      4.11 o 
  -4   6   2      219.73      204.29      2.67 o 
  -3   6   2      146.15      161.03      1.96 o 
  -2   6   2      362.21      401.38      2.72 o 
  -1   6   2      282.77      337.90      2.23 o 
   0   6   2      585.59      586.01      3.59 o 
   1   6   2       99.78       92.19      1.00 o 
   2   6   2      183.10      129.70      1.46 o 
   3   6   2      148.85      129.24      1.62 o 
   4   6   2      218.58      213.21      2.44 o 
   5   6   2      193.95      197.98      3.23 o 
   6   6   2        1.24        1.85      1.97 o 
  -6   7   2       18.34       19.43      2.47 o 
  -5   7   2      102.33      102.82      2.76 o 
  -4   7   2      178.42      160.64      2.41 o 
  -3   7   2      111.48      102.24      1.70 o 
  -2   7   2       26.55       15.73      0.57 o 
  -1   7   2     2761.35     2972.19     16.91 o 
   0   7   2      666.66      675.97      4.15 o 
   1   7   2       83.56       78.34      1.09 o 
   2   7   2        5.81        6.48      0.61 o 
   3   7   2      198.70      185.52      2.13 o 
   4   7   2       78.56       80.51      2.38 o 
   5   7   2      179.20      166.58      3.05 o 
   6   7   2        2.41        3.70      1.97 o 
  -6   8   2        0.49        5.55      2.67 o 
  -5   8   2        2.40        2.28      1.50 o 
  -4   8   2       15.54       14.45      1.12 o 
  -3   8   2      145.21      144.90      2.11 o 
  -2   8   2        1.72        1.63      0.51 o 
  -1   8   2      864.18      956.59      6.12 o 
   0   8   2      228.17      241.18      2.55 o 
   1   8   2      166.59      184.15      1.73 o 
   2   8   2       24.31       20.40      1.47 o 
   3   8   2        5.37        6.33      0.80 o 
   4   8   2       78.00       70.80      2.10 o 
   5   8   2       22.29       26.46      1.58 o 
   6   8   2        6.67        1.44      2.67 o 
  -6   9   2       26.01       33.28      3.70 o 
  -5   9   2       17.05       10.31      1.56 o 
  -4   9   2       20.43       17.84      1.78 o 
  -3   9   2       26.42       21.77      1.16 o 
  -2   9   2       76.89       77.14      1.63 o 
  -1   9   2      336.54      336.33      3.37 o 
   0   9   2      284.31      321.58      3.19 o 
   1   9   2      403.96      421.42      3.93 o 
   2   9   2      100.90      114.51      2.09 o 
   3   9   2      268.50      264.15      2.84 o 
   4   9   2       93.50       77.28      2.71 o 
   5   9   2        0.30        0.19      1.26 o 
   6   9   2        4.21        4.31      2.88 o 
  -6  10   2        2.12        1.44      3.08 o 
  -5  10   2        0.79       -1.36      1.36 o 
  -4  10   2       27.25       22.66      2.02 o 
  -3  10   2        0.24       -1.10      1.10 o 
  -2  10   2        0.21       -0.79      0.80 o 
  -1  10   2        0.31        0.42      0.81 o 
   0  10   2       60.71       69.47      2.85 o 
   1  10   2       27.39       27.78      1.25 o 
   2  10   2       38.76       40.22      2.62 o 
   3  10   2      258.55      279.22      4.10 o 
   4  10   2        5.30        0.85      1.48 o 
   5  10   2       10.45        8.83      1.71 o 
  -5  11   2      111.68      118.97      4.31 o 
  -4  11   2       33.74       37.21      2.46 o 
  -3  11   2      291.27      295.33      4.45 o 
  -2  11   2     1215.79     1195.76     11.20 o 
  -1  11   2     1568.22     1573.29     11.57 o 
   0  11   2      582.48      590.59      5.88 o 
   1  11   2       18.59       16.37      1.21 o 
   2  11   2      968.99      973.65      7.59 o 
   3  11   2        0.34       -0.19      1.04 o 
   4  11   2       10.76       11.07      1.78 o 
   5  11   2       27.28       30.67      6.47 o 
  -5  12   2      129.29      120.61      4.21 o 
  -4  12   2       12.44       11.79      3.18 o 
  -3  12   2        1.17        0.47      1.26 o 
  -2  12   2       38.50       36.29      1.66 o 
  -1  12   2       69.83       63.43      2.19 o 
   0  12   2      542.30      515.85      5.47 o 
   1  12   2      519.56      497.42      5.30 o 
   2  12   2       28.25       27.64      1.27 o 
   3  12   2       51.05       57.10      2.04 o 
   4  12   2       50.34       59.31      3.52 o 
   5  12   2       17.07       20.55      1.96 o 
  -5  13   2       20.16       24.22      2.51 o 
  -4  13   2       58.42       61.55      4.52 o 
  -3  13   2       17.81       18.09      1.74 o 
  -2  13   2        3.48        1.48      1.07 o 
  -1  13   2      339.31      326.32      3.76 o 
   0  13   2        6.47        7.34      1.23 o 
   1  13   2      103.45      109.02      2.48 o 
   2  13   2       12.00       14.06      2.30 o 
   3  13   2        5.69        4.93      1.30 o 
   4  13   2        5.20        4.72      1.60 o 
   5  13   2        1.91        0.89      1.63 o 
  -4  14   2        0.23        0.17      1.96 o 
  -3  14   2        0.88        2.50      1.62 o 
  -2  14   2        0.74        0.62      1.23 o 
  -1  14   2       29.72       24.53      1.56 o 
   0  14   2        9.32        4.86      1.51 o 
   1  14   2      549.11      553.08      6.02 o 
   2  14   2      422.97      432.92      6.96 o 
   3  14   2      169.71      150.50      3.10 o 
   4  14   2      115.16      119.96      3.51 o 
  -4  15   2        7.63        6.65      2.47 o 
  -3  15   2       42.43       40.16      2.05 o 
  -2  15   2        5.71        4.97      1.40 o 
  -1  15   2        2.51        3.17      1.20 o 
   0  15   2       12.16       10.80      1.46 o 
   1  15   2      313.32      311.68      5.96 o 
   2  15   2       28.48       25.32      3.23 o 
   3  15   2      155.89      163.53      3.90 o 
   4  15   2        7.37        4.02      2.07 o 
  -4  16   2        4.97        7.39      1.96 o 
  -3  16   2       28.60       30.66      1.99 o 
  -2  16   2       34.27       40.26      2.41 o 
  -1  16   2        0.53        0.65      1.27 o 
   0  16   2       45.48       43.33      1.99 o 
   1  16   2        8.94        5.33      1.70 o 
   2  16   2       87.36       90.43      3.24 o 
   3  16   2       58.20       63.61      3.63 o 
  -3  17   2       24.75       23.97      1.98 o 
  -2  17   2       94.72       99.51      3.44 o 
  -1  17   2       41.87       40.93      2.41 o 
   0  17   2        4.25        3.70      1.40 o 
   1  17   2        0.90       -1.62      1.62 o 
   2  17   2        6.22        7.60      1.90 o 
   3  17   2       60.47       72.35      4.06 o 
  -2  18   2       10.57       13.57      2.13 o 
  -1  18   2       25.00       26.88      2.29 o 
   0  18   2       10.75        6.66      1.54 o 
   1  18   2       13.26       15.06      2.05 o 
   2  18   2        1.71        0.77      2.14 o 
  -1  19   2       24.16       26.69      2.40 o 
   0  19   2       43.48       35.57      2.57 o 
   1  19   2       33.22       35.44      2.60 o 
  -6   1   3       92.25       88.04      2.41 o 
  -5   1   3       72.29       83.35      3.88 o 
  -4   1   3      191.72      213.58      2.11 o 
  -3   1   3       97.56      121.39      1.42 o 
  -2   1   3      177.24      180.29      1.39 o 
  -1   1   3       52.90       47.69      0.67 o 
   0   1   3      764.56      784.83      3.97 o 
   1   1   3    14854.01    14831.11     98.02 o 
   2   1   3      317.48      306.88      2.61 o 
   3   1   3       38.19       35.21      1.00 o 
   4   1   3      642.03      602.65      5.55 o 
   5   1   3      363.46      358.96      5.01 o 
   6   1   3        2.65        3.44      2.25 o 
  -6   2   3       33.74       31.59      1.69 o 
  -5   2   3        0.63       -1.06      1.39 o 
  -4   2   3        2.43        4.31      0.62 o 
  -3   2   3       53.43       50.36      1.80 o 
  -2   2   3     2591.76     2618.15     13.80 o 
  -1   2   3    10463.93    10099.30     47.35 o 
   0   2   3     5283.43     5233.25     27.47 o 
   1   2   3     1986.58     1888.77      9.31 o 
   2   2   3     1878.40     1863.92     14.39 o 
   3   2   3     1757.22     1780.52     12.69 o 
   4   2   3       16.00       15.63      0.99 o 
   5   2   3        0.37       -0.59      1.35 o 
   6   2   3        0.00        0.10      1.41 o 
  -6   3   3        3.18        3.82      1.24 o 
  -5   3   3      532.15      542.83      5.66 o 
  -4   3   3      846.03      864.90      6.57 o 
  -3   3   3      677.95      754.49      4.80 o 
  -2   3   3        7.11        9.81      0.46 o 
  -1   3   3    12657.02    12813.89     70.40 o 
   0   3   3     8990.42     8983.49     46.82 o 
   1   3   3     2249.72     2381.42     11.80 o 
   2   3   3      568.71      586.82      4.45 o 
   3   3   3        0.05       -0.66      0.66 o 
   4   3   3      381.21      361.23      5.25 o 
   5   3   3       90.47       90.57      2.59 o 
   6   3   3       48.52       59.61      2.56 o 
  -6   4   3        2.62        4.56      1.25 o 
  -5   4   3       68.10       75.25      2.62 o 
  -4   4   3       39.11       34.30      2.08 o 
  -3   4   3      348.66      336.69      2.39 o 
  -2   4   3      587.69      723.39      4.00 o 
  -1   4   3     1007.14     1038.09      5.19 o 
   0   4   3     1487.66     1550.95      8.27 o 
   1   4   3      307.00      344.41      2.08 o 
   2   4   3        0.42       -0.04      0.32 o 
   3   4   3        9.60       12.48      0.94 o 
   4   4   3       18.06       22.14      1.20 o 
   5   4   3       21.22       17.53      1.64 o 
   6   4   3        0.16       -0.29      1.43 o 
  -6   5   3       82.07       79.00      3.11 o 
  -5   5   3       58.42       59.05      1.97 o 
  -4   5   3        1.73        0.31      0.80 o 
  -3   5   3      315.53      307.15      2.51 o 
  -2   5   3     1598.53     1679.99     20.80 o 
  -1   5   3       17.35       11.48      0.47 o 
   0   5   3       47.74       45.38      0.93 o 
   1   5   3       63.45       72.03      0.81 o 
   2   5   3      431.49      464.82      4.19 o 
   3   5   3      117.49      121.89      3.65 o 
   4   5   3       17.44       18.94      1.70 o 
   5   5   3       60.00       56.97      2.39 o 
   6   5   3       74.07       79.48      4.64 o 
  -6   6   3       58.33       52.98      2.84 o 
  -5   6   3      240.24      222.35      5.05 o 
  -4   6   3      125.44      113.45      2.06 o 
  -3   6   3       22.90       26.01      1.74 o 
  -2   6   3        0.02        0.23      0.37 o 
  -1   6   3      535.80      593.20      3.50 o 
   0   6   3     1812.99     2044.09     10.33 o 
   1   6   3      875.70      937.05      4.82 o 
   2   6   3      302.93      345.51      2.58 o 
   3   6   3       19.23       15.24      0.57 o 
   4   6   3       27.19       30.22      1.07 o 
   5   6   3        3.50        3.54      1.51 o 
   6   6   3       32.62       31.53      2.61 o 
  -6   7   3        9.97       13.35      2.88 o 
  -5   7   3       32.18       38.34      2.11 o 
  -4   7   3        5.60        9.46      1.01 o 
  -3   7   3      533.35      550.34      4.69 o 
  -2   7   3      219.86      189.93      1.69 o 
  -1   7   3      106.10      114.27      1.54 o 
   0   7   3        2.09        0.83      0.54 o 
   1   7   3       42.13       39.93      0.91 o 
   2   7   3       56.40       61.26      1.30 o 
   3   7   3       35.93       42.53      1.17 o 
   4   7   3       39.08       35.25      1.62 o 
   5   7   3       19.53       21.20      1.95 o 
   6   7   3       34.68       42.92      6.27 o 
  -6   8   3        0.18        1.85      2.67 o 
  -5   8   3        0.00       -0.76      1.30 o 
  -4   8   3       76.52       69.13      1.85 o 
  -3   8   3        9.16        6.27      0.86 o 
  -2   8   3      490.78      483.45      3.49 o 
  -1   8   3     1079.08     1128.80      8.42 o 
   0   8   3      144.19      121.57      2.00 o 
   1   8   3      429.48      421.18      3.15 o 
   2   8   3      703.90      734.59      5.81 o 
   3   8   3        1.38        2.73      0.64 o 
   4   8   3        0.99        0.07      1.04 o 
   5   8   3       14.43       11.51      2.17 o 
   6   8   3        9.76        8.63      2.88 o 
  -6   9   3       24.34       32.25      3.90 o 
  -5   9   3        5.76        2.61      1.38 o 
  -4   9   3       11.55        7.44      1.12 o 
  -3   9   3       83.65       75.68      2.76 o 
  -2   9   3      261.81      261.24      3.26 o 
  -1   9   3       35.96       32.17      1.82 o 
   0   9   3      127.63      139.64      2.18 o 
   1   9   3      489.78      536.94      4.70 o 
   2   9   3      593.60      591.83      5.03 o 
   3   9   3      118.00      101.33      2.00 o 
   4   9   3      219.55      208.67      4.15 o 
   5   9   3       26.79       25.48      3.80 o 
  -6  10   3        1.90        3.49      3.08 o 
  -5  10   3       60.14       60.45      2.67 o 
  -4  10   3       26.71       17.29      1.37 o 
  -3  10   3      136.08      119.86      2.76 o 
  -2  10   3      232.06      222.27      3.41 o 
  -1  10   3      490.50      490.45      4.55 o 
   0  10   3     1209.77     1215.51      9.09 o 
   1  10   3        0.16        0.98      0.79 o 
   2  10   3     1313.43     1283.27      9.64 o 
   3  10   3        3.99        2.53      1.23 o 
   4  10   3      147.76      149.34      6.47 o 
   5  10   3       18.24       19.16      1.97 o 
  -5  11   3       83.11       86.89      6.88 o 
  -4  11   3        8.52        5.93      1.73 o 
  -3  11   3       44.25       48.83      2.25 o 
  -2  11   3       11.69       10.50      2.20 o 
  -1  11   3       65.16       54.41      2.22 o 
   0  11   3        0.02       -0.82      0.82 o 
   1  11   3        0.24       -0.95      0.95 o 
   2  11   3       14.87       14.38      0.95 o 
   3  11   3        0.14       -0.26      1.09 o 
   4  11   3       36.58       28.77      1.81 o 
   5  11   3       10.92        8.56      1.54 o 
  -5  12   3        1.77        1.00      1.87 o 
  -4  12   3       10.91       13.62      2.02 o 
  -3  12   3       18.71       15.83      1.66 o 
  -2  12   3      514.81      500.16      6.41 o 
  -1  12   3      128.74      135.77      2.34 o 
   0  12   3        0.50       -1.02      1.02 o 
   1  12   3      171.06      186.51      2.96 o 
   2  12   3       86.19       75.63      3.62 o 
   3  12   3      150.31      144.57      2.81 o 
   4  12   3        3.70        8.33      1.51 o 
   5  12   3       40.85       44.96      3.53 o 
  -5  13   3        6.83        6.61      2.22 o 
  -4  13   3        7.59        7.40      2.02 o 
  -3  13   3       21.12       24.13      1.89 o 
  -2  13   3        5.00        2.56      1.04 o 
  -1  13   3       74.01       64.61      1.88 o 
   0  13   3      158.36      152.70      2.87 o 
   1  13   3      283.18      278.51      3.83 o 
   2  13   3       20.10       17.32      1.74 o 
   3  13   3        7.34       11.02      1.61 o 
   4  13   3        3.47        1.52      1.51 o 
   5  13   3        6.90        8.81      1.78 o 
  -4  14   3        8.76        6.57      2.07 o 
  -3  14   3        4.46        3.88      1.53 o 
  -2  14   3       98.05       89.62      2.52 o 
  -1  14   3      197.04      189.38      3.50 o 
   0  14   3       17.07       17.95      1.46 o 
   1  14   3      888.04      920.69     11.87 o 
   2  14   3      105.58      103.07      3.08 o 
   3  14   3        1.37        0.34      1.42 o 
   4  14   3       28.39       24.08      2.51 o 
  -4  15   3        0.02        1.61      2.02 o 
  -3  15   3       45.08       49.61      2.61 o 
  -2  15   3      185.54      181.48      4.65 o 
  -1  15   3       98.31       96.31      2.51 o 
   0  15   3      329.96      332.60      6.26 o 
   1  15   3       28.72       25.34      2.11 o 
   2  15   3        3.79        5.44      1.65 o 
   3  15   3        3.85        3.11      1.62 o 
   4  15   3        6.49        6.13      2.47 o 
  -4  16   3        5.11        3.71      1.89 o 
  -3  16   3        2.80        1.44      1.49 o 
  -2  16   3       55.39       69.95      2.82 o 
  -1  16   3       76.86       79.33      2.46 o 
   0  16   3       35.50       37.79      2.40 o 
   1  16   3       82.41       90.52      3.27 o 
   2  16   3        0.29       -1.63      3.05 o 
   3  16   3       25.85       24.28      2.68 o 
  -3  17   3        9.05       10.95      1.75 o 
  -2  17   3        0.12       -0.31      1.60 o 
  -1  17   3        3.48        2.81      1.38 o 
   0  17   3       31.75       32.67      1.92 o 
   1  17   3        0.22        0.99      1.70 o 
   2  17   3       12.49       10.90      2.01 o 
   3  17   3        4.36        4.54      2.39 o 
  -2  18   3       30.27       34.56      2.52 o 
  -1  18   3       12.21       10.89      1.97 o 
   0  18   3       16.23       16.11      1.92 o 
   1  18   3        0.00        0.54      1.77 o 
   2  18   3        0.16       -1.86      1.86 o 
  -1  19   3        0.26        0.24      1.81 o 
   0  19   3        4.20        1.58      1.81 o 
   1  19   3        2.74        4.27      1.89 o 
  -6   0   4      119.30      114.74      3.79 o 
  -5   0   4      290.55      294.56      6.16 o 
  -4   0   4     1206.35     1254.36     19.42 o 
  -3   0   4     4027.53     4163.08     47.37 o 
  -2   0   4     3430.01     3371.48     22.17 o 
  -1   0   4       60.26       49.01      1.45 o 
   0   0   4      870.15      917.25      6.98 o 
   1   0   4      103.15      127.83      1.43 o 
   2   0   4        1.05       -1.23      1.23 o 
   3   0   4      222.42      195.78      5.55 o 
   4   0   4     1334.20     1293.64     19.61 o 
   5   0   4      851.22      843.06     10.65 o 
   6   0   4       16.83       20.95      3.90 o 
  -6   1   4      124.43      129.79      2.81 o 
  -5   1   4       93.14      100.30      4.00 o 
  -4   1   4       30.14       26.37      1.69 o 
  -3   1   4        2.05        5.31      1.30 o 
  -2   1   4      405.27      384.89      2.22 o 
  -1   1   4     1008.05      992.37      5.10 o 
   0   1   4     1447.07     1458.58      7.64 o 
   1   1   4      744.31      834.05      4.27 o 
   2   1   4     1974.75     1987.41     13.67 o 
   3   1   4      806.11      797.85      6.73 o 
   4   1   4       16.22       14.60      0.95 o 
   5   1   4       28.22       31.77      1.77 o 
   6   1   4        3.58        7.48      3.49 o 
  -6   2   4       23.64       24.38      1.56 o 
  -5   2   4       19.54       16.57      1.32 o 
  -4   2   4       20.74       14.73      0.86 o 
  -3   2   4      220.21      253.78      2.13 o 
  -2   2   4      287.42      281.73      1.70 o 
  -1   2   4     1542.47     1532.81      7.34 o 
   0   2   4     4960.97     4945.20     25.94 o 
   1   2   4    19905.39    19960.89    103.88 o 
   2   2   4      472.04      504.27      4.06 o 
   3   2   4        0.89        1.40      0.80 o 
   4   2   4      103.19       94.58      1.83 o 
   5   2   4       42.30       46.60      2.33 o 
   6   2   4       13.80       16.73      2.68 o 
  -6   3   4       82.68       82.08      2.79 o 
  -5   3   4       95.12      105.71      2.43 o 
  -4   3   4       14.06       13.02      0.93 o 
  -3   3   4      296.27      348.97      2.43 o 
  -2   3   4     1145.22     1232.28      6.07 o 
  -1   3   4     6605.66     6836.68     34.29 o 
   0   3   4     2763.40     2858.50     14.79 o 
   1   3   4     1262.68     1310.45      7.54 o 
   2   3   4      274.60      290.36      2.55 o 
   3   3   4      485.35      468.66      4.17 o 
   4   3   4      133.83      132.09      2.29 o 
   5   3   4        1.54        0.79      1.20 o 
   6   3   4       12.72       13.53      1.71 o 
  -6   4   4      108.63      121.51      2.72 o 
  -5   4   4      329.35      331.84      4.17 o 
  -4   4   4       14.23       13.16      0.86 o 
  -3   4   4       10.59       13.53      0.58 o 
  -2   4   4       68.43       65.74      0.84 o 
  -1   4   4      167.40      151.71      1.21 o 
   0   4   4       17.58        9.98      0.48 o 
   1   4   4      152.40      143.81      1.21 o 
   2   4   4      578.15      622.40      3.67 o 
   3   4   4      176.07      172.59      2.48 o 
   4   4   4        6.92        4.83      0.96 o 
   5   4   4        0.67        0.17      1.29 o 
   6   4   4        1.07        1.05      1.54 o 
  -6   5   4       37.68       33.95      1.84 o 
  -5   5   4       15.42       17.46      1.53 o 
  -4   5   4        3.94        1.81      0.45 o 
  -3   5   4       10.13       10.16      0.64 o 
  -2   5   4      138.02      122.86      1.18 o 
  -1   5   4     1531.11     1577.90      8.12 o 
   0   5   4     1577.83     1557.17      8.43 o 
   1   5   4      514.14      492.60      2.86 o 
   2   5   4     2481.67     2566.54     14.55 o 
   3   5   4      463.04      471.20      3.78 o 
   4   5   4       15.45       18.28      1.56 o 
   5   5   4        4.09        2.22      2.19 o 
   6   5   4        3.36        1.62      1.54 o 
  -6   6   4       81.17       79.25      3.05 o 
  -5   6   4        1.09       -1.42      1.42 o 
  -4   6   4      259.97      258.84      3.31 o 
  -3   6   4      468.16      474.74      4.18 o 
  -2   6   4      481.34      518.63      3.36 o 
  -1   6   4      133.94      123.14      1.27 o 
   0   6   4     8722.91     9157.02     44.70 o 
   1   6   4      385.87      406.98      2.71 o 
   2   6   4      210.13      222.04      1.97 o 
   3   6   4       10.11        8.48      0.45 o 
   4   6   4        2.13        1.22      1.12 o 
   5   6   4       36.39       41.55      2.77 o 
   6   6   4        6.87       12.28      2.22 o 
  -6   7   4        1.17        0.35      1.73 o 
  -5   7   4        0.21       -1.22      1.22 o 
  -4   7   4       79.92       75.52      1.87 o 
  -3   7   4       86.79       76.60      1.91 o 
  -2   7   4       39.54       42.24      0.95 o 
  -1   7   4      219.07      216.69      2.20 o 
   0   7   4      778.06      777.91      8.39 o 
   1   7   4      944.99      961.78      6.03 o 
   2   7   4       32.86       25.42      0.91 o 
   3   7   4       22.43       18.31      0.83 o 
   4   7   4      104.16      110.29      2.43 o 
   5   7   4       48.31       57.78      2.60 o 
   6   7   4        0.96       -1.53      1.93 o 
  -6   8   4        9.75       10.35      3.60 o 
  -5   8   4       76.32       74.82      3.35 o 
  -4   8   4      324.28      301.30      4.24 o 
  -3   8   4      282.54      297.96      4.10 o 
  -2   8   4      352.38      365.37      3.20 o 
  -1   8   4      426.70      519.34      4.51 o 
   0   8   4      141.59      169.54      2.41 o 
   1   8   4      247.68      241.21      2.38 o 
   2   8   4        0.90       -0.65      0.65 o 
   3   8   4        1.63        1.47      0.72 o 
   4   8   4        0.01        0.45      1.08 o 
   5   8   4       20.03       18.69      1.99 o 
   6   8   4       67.04       69.76      7.09 o 
  -6   9   4        3.50        3.08      2.88 o 
  -5   9   4        0.91        0.04      1.36 o 
  -4   9   4      213.22      220.14      3.27 o 
  -3   9   4      993.19      963.49      9.80 o 
  -2   9   4      261.03      252.55      3.13 o 
  -1   9   4        7.71       10.05      0.87 o 
   0   9   4       92.56       90.93      1.90 o 
   1   9   4      342.56      328.33      3.65 o 
   2   9   4       63.55       58.30      1.57 o 
   3   9   4       35.83       37.23      1.35 o 
   4   9   4       26.27       25.55      1.57 o 
   5   9   4       11.90        9.44      1.96 o 
  -6  10   4        0.32        1.85      3.08 o 
  -5  10   4       16.21       18.11      1.92 o 
  -4  10   4      175.25      186.09      3.97 o 
  -3  10   4       28.60       23.04      1.56 o 
  -2  10   4        1.73        1.69      0.96 o 
  -1  10   4      163.54      170.95      2.43 o 
   0  10   4       95.07       90.97      1.76 o 
   1  10   4       16.69       12.73      1.22 o 
   2  10   4       16.80       14.80      1.41 o 
   3  10   4       84.43       83.32      2.14 o 
   4  10   4        1.10        0.24      1.70 o 
   5  10   4        0.02       -0.46      1.81 o 
  -5  11   4        4.65        4.76      2.02 o 
  -4  11   4       79.99       81.58      3.33 o 
  -3  11   4        8.16        6.16      1.34 o 
  -2  11   4      207.47      203.44      3.03 o 
  -1  11   4      190.42      186.70      2.90 o 
   0  11   4       39.42       32.98      1.30 o 
   1  11   4      202.75      193.77      2.86 o 
   2  11   4      170.54      181.35      3.39 o 
   3  11   4      332.20      338.34      4.27 o 
   4  11   4      118.12      120.46      3.84 o 
   5  11   4        0.03       -1.44      2.67 o 
  -5  12   4        0.02        2.15      1.87 o 
  -4  12   4      325.99      318.11      6.23 o 
  -3  12   4        0.62       -1.26      1.26 o 
  -2  12   4        0.64       -0.96      0.96 o 
  -1  12   4      489.87      509.58      5.46 o 
   0  12   4      851.99      852.42     11.33 o 
   1  12   4       56.13       58.04      2.40 o 
   2  12   4      838.74      801.81      8.93 o 
   3  12   4        4.97        7.58      1.44 o 
   4  12   4       41.20       36.19      2.13 o 
   5  12   4       42.55       47.74      3.29 o 
  -5  13   4       28.36       27.64      2.66 o 
  -4  13   4        4.00        2.47      2.77 o 
  -3  13   4       20.89       18.75      1.77 o 
  -2  13   4       23.01       18.67      1.38 o 
  -1  13   4        1.03       -0.90      0.91 o 
   0  13   4      544.30      539.75      7.07 o 
   1  13   4      107.95      109.53      2.52 o 
   2  13   4       26.16       21.43      1.74 o 
   3  13   4       42.69       48.28      2.42 o 
   4  13   4        0.08        0.18      1.78 o 
  -4  14   4        6.94        7.57      2.16 o 
  -3  14   4       82.12       78.61      2.95 o 
  -2  14   4      108.69      106.38      2.69 o 
  -1  14   4        1.98       -0.13      1.05 o 
   0  14   4        5.33        3.22      1.23 o 
   1  14   4       11.80       10.74      2.49 o 
   2  14   4       64.07       61.26      2.94 o 
   3  14   4        6.53        7.27      1.61 o 
   4  14   4        1.53        2.68      2.02 o 
  -4  15   4       13.25       16.05      2.46 o 
  -3  15   4       10.11        7.95      1.78 o 
  -2  15   4        2.91        2.88      1.36 o 
  -1  15   4        2.88        3.13      1.13 o 
   0  15   4      264.82      268.12      4.34 o 
   1  15   4        0.02        0.36      1.25 o 
   2  15   4       34.49       28.51      2.13 o 
   3  15   4        0.48       -1.74      1.74 o 
   4  15   4        5.31        9.91      3.49 o 
  -4  16   4       18.45       21.60      2.83 o 
  -3  16   4      103.85      108.85      3.41 o 
  -2  16   4       14.94       12.86      1.59 o 
  -1  16   4        1.24       -0.65      1.23 o 
   0  16   4       57.65       56.82      2.28 o 
   1  16   4       27.81       28.28      2.17 o 
   2  16   4       48.39       48.39      3.07 o 
   3  16   4       10.27       10.53      2.31 o 
  -3  17   4        0.85        1.12      1.54 o 
  -2  17   4       42.15       39.02      2.31 o 
  -1  17   4       14.29       11.83      1.61 o 
   0  17   4        1.23        0.26      1.44 o 
   1  17   4        0.12        0.71      1.74 o 
   2  17   4       64.56       71.24      3.12 o 
   3  17   4       22.26       18.95      2.60 o 
  -2  18   4       11.60       13.22      2.13 o 
  -1  18   4      100.83      112.96      3.67 o 
   0  18   4        1.50        0.95      1.69 o 
   1  18   4        2.39        0.06      1.77 o 
   2  18   4        0.02        0.27      1.77 o 
  -1  19   4       24.05       22.87      2.33 o 
   0  19   4       36.28       39.27      2.64 o 
   1  19   4        4.32        3.31      1.93 o 
  -7   1   5        0.27       -1.44      2.26 o 
  -6   1   5       55.27       59.56      2.20 o 
  -5   1   5      182.87      173.51      3.39 o 
  -4   1   5        1.42       -0.62      0.62 o 
  -3   1   5       36.00       29.67      0.79 o 
  -2   1   5      325.43      352.97      2.17 o 
  -1   1   5       18.69       14.34      0.64 o 
   0   1   5     3138.10     3062.21     15.79 o 
   1   1   5     4404.10     4497.93     22.33 o 
   2   1   5     1527.80     1473.61      7.97 o 
   3   1   5       47.30       52.04      1.41 o 
   4   1   5      220.08      218.51      2.71 o 
   5   1   5        2.31        2.69      1.14 o 
   6   1   5        7.79        9.35      2.47 o 
  -6   2   5        3.98        4.25      1.51 o 
  -5   2   5      403.13      391.70      4.65 o 
  -4   2   5      174.59      170.13      2.02 o 
  -3   2   5      567.90      574.62      3.77 o 
  -2   2   5      391.39      449.07      2.53 o 
  -1   2   5     2943.23     3035.52     14.20 o 
   0   2   5     1690.38     1835.23      9.11 o 
   1   2   5      431.37      439.99      2.91 o 
   2   2   5     1915.10     2004.57     12.61 o 
   3   2   5      319.47      311.52      3.04 o 
   4   2   5      136.33      132.00      2.17 o 
   5   2   5       19.33       22.74      1.60 o 
   6   2   5        0.44        5.28      2.57 o 
  -6   3   5        9.62        6.77      1.41 o 
  -5   3   5      250.86      228.40      3.44 o 
  -4   3   5      151.50      148.74      2.06 o 
  -3   3   5      758.55      762.66      4.62 o 
  -2   3   5     1976.02     2014.98      9.68 o 
  -1   3   5     9595.27     9530.38     44.87 o 
   0   3   5     2955.32     2992.16     15.52 o 
   1   3   5      858.39      864.57      4.79 o 
   2   3   5     4926.89     5359.42     27.87 o 
   3   3   5      492.20      439.06      3.99 o 
   4   3   5      882.83      889.49      8.00 o 
   5   3   5        0.15       -1.22      1.22 o 
   6   3   5       28.53       25.69      2.91 o 
  -6   4   5       72.21       68.66      2.55 o 
  -5   4   5      321.65      314.80      4.14 o 
  -4   4   5      203.72      189.81      3.49 o 
  -3   4   5      205.70      236.53      2.15 o 
  -2   4   5       28.64       25.08      0.64 o 
  -1   4   5      965.14     1066.26      5.39 o 
   0   4   5      280.80      255.70      1.86 o 
   1   4   5     1254.36     1213.17     13.36 o 
   2   4   5       11.88       22.22      0.58 o 
   3   4   5       91.89       83.68      1.85 o 
   4   4   5       76.66       66.47      2.26 o 
   5   4   5       85.57       90.78      3.09 o 
   6   4   5        1.59        3.42      1.64 o 
  -6   5   5       97.81      108.49      2.81 o 
  -5   5   5      145.85      144.54      3.61 o 
  -4   5   5        0.21       -0.69      0.69 o 
  -3   5   5       12.59       18.49      0.80 o 
  -2   5   5      340.66      337.14      2.28 o 
  -1   5   5       38.73       48.49      0.88 o 
   0   5   5      128.95      140.57      1.36 o 
   1   5   5       78.55       63.00      0.83 o 
   2   5   5      209.45      181.61      1.58 o 
   3   5   5       26.23       25.02      1.03 o 
   4   5   5       23.40       21.51      1.56 o 
   5   5   5       14.67       12.25      1.59 o 
   6   5   5       17.61       17.91      2.27 o 
  -6   6   5       33.70       26.79      1.82 o 
  -5   6   5        1.07        0.88      1.26 o 
  -4   6   5        6.65        9.55      0.91 o 
  -3   6   5        3.97        5.00      0.76 o 
  -2   6   5      247.37      238.05      1.96 o 
  -1   6   5     2751.45     3142.87     17.84 o 
   0   6   5      145.39      140.91      1.49 o 
   1   6   5       14.20       15.27      0.56 o 
   2   6   5        1.32        1.35      0.49 o 
   3   6   5       41.10       40.95      0.92 o 
   4   6   5        4.48        5.61      0.85 o 
   5   6   5        5.32        5.73      1.55 o 
   6   6   5       12.16        7.66      1.64 o 
  -6   7   5       27.44       30.25      2.37 o 
  -5   7   5       12.68       14.31      2.16 o 
  -4   7   5        0.19        1.26      0.90 o 
  -3   7   5        0.02        0.20      0.74 o 
  -2   7   5      274.48      267.66      2.39 o 
  -1   7   5      226.78      276.40      2.85 o 
   0   7   5      809.24      934.27      7.02 o 
   1   7   5        0.31        0.75      0.48 o 
   2   7   5      160.56      155.68      2.01 o 
   3   7   5      163.49      155.25      1.91 o 
   4   7   5       24.07       22.26      1.30 o 
   5   7   5        5.05        3.89      1.54 o 
   6   7   5       17.38       18.79      2.01 o 
  -6   8   5        4.47       10.34      2.02 o 
  -5   8   5        3.34        3.26      1.41 o 
  -4   8   5       57.11       60.51      1.93 o 
  -3   8   5      572.61      576.26      5.13 o 
  -2   8   5      368.49      386.24      4.04 o 
  -1   8   5       29.80       20.13      0.97 o 
   0   8   5      464.49      473.08      4.67 o 
   1   8   5       36.96       27.31      0.94 o 
   2   8   5        2.36        4.08      0.81 o 
   3   8   5      616.32      625.29      5.14 o 
   4   8   5       54.56       60.10      2.40 o 
   5   8   5       44.00       49.02      2.19 o 
  -6   9   5        0.20       -1.44      1.74 o 
  -5   9   5       15.14       13.18      1.88 o 
  -4   9   5      272.40      264.56      5.01 o 
  -3   9   5      587.34      596.37      6.09 o 
  -2   9   5     1149.58     1162.17      9.77 o 
  -1   9   5      529.87      505.73      4.54 o 
   0   9   5      811.31      796.78      7.14 o 
   1   9   5      267.27      259.02      3.13 o 
   2   9   5      213.70      218.10      2.91 o 
   3   9   5      150.82      172.23      2.67 o 
   4   9   5       52.44       44.86      1.93 o 
   5   9   5       30.68       24.00      2.39 o 
  -6  10   5        1.50        1.79      1.87 o 
  -5  10   5      113.79      111.85      3.30 o 
  -4  10   5       51.28       39.52      1.93 o 
  -3  10   5       80.50       79.63      2.49 o 
  -2  10   5      223.50      204.77      2.96 o 
  -1  10   5       13.14       10.94      0.95 o 
   0  10   5        2.10        0.26      0.77 o 
   1  10   5      559.70      552.86      5.40 o 
   2  10   5       84.38       78.07      2.33 o 
   3  10   5      237.62      240.92      3.80 o 
   4  10   5        4.99        4.12      1.33 o 
   5  10   5        0.05       -1.94      2.05 o 
  -5  11   5       74.51       66.31      5.85 o 
  -4  11   5       36.66       42.32      2.17 o 
  -3  11   5        0.10       -1.30      1.30 o 
  -2  11   5      199.40      191.38      2.99 o 
  -1  11   5      281.96      264.82      3.51 o 
   0  11   5        4.52        2.50      0.86 o 
   1  11   5       79.06       76.03      2.01 o 
   2  11   5       13.02       13.48      1.46 o 
   3  11   5       28.17       29.92      1.83 o 
   4  11   5        9.90       12.57      1.82 o 
   5  11   5        3.59        3.08      2.88 o 
  -5  12   5        8.04       11.88      2.26 o 
  -4  12   5      161.12      173.36      4.62 o 
  -3  12   5       35.00       29.02      1.86 o 
  -2  12   5       69.62       60.77      1.90 o 
  -1  12   5       57.93       58.03      1.98 o 
   0  12   5       25.03       26.42      1.30 o 
   1  12   5        3.45        2.73      1.02 o 
   2  12   5      301.96      292.42      5.55 o 
   3  12   5      412.04      386.37      5.60 o 
   4  12   5       25.31       16.90      2.47 o 
   5  12   5        0.40        0.82      3.08 o 
  -5  13   5        4.09        7.44      2.16 o 
  -4  13   5        6.62        3.75      1.96 o 
  -3  13   5        1.11        0.19      1.41 o 
  -2  13   5      412.74      401.12      5.54 o 
  -1  13   5      411.12      394.40      4.77 o 
   0  13   5       60.73       53.15      2.05 o 
   1  13   5       15.22       15.31      1.34 o 
   2  13   5       68.90       74.73      2.68 o 
   3  13   5      112.13      120.47      3.14 o 
   4  13   5        4.18        2.84      1.87 o 
  -4  14   5        7.99        8.47      3.18 o 
  -3  14   5       36.27       35.02      2.21 o 
  -2  14   5      150.17      146.71      2.95 o 
  -1  14   5       15.14       11.75      1.28 o 
   0  14   5      460.74      443.99      5.62 o 
   1  14   5        1.48        0.45      1.21 o 
   2  14   5      107.63      122.32      5.44 o 
   3  14   5       17.06       21.89      2.39 o 
   4  14   5       26.11       36.54      2.81 o 
  -4  15   5        3.56        0.62      1.96 o 
  -3  15   5       41.18       38.97      2.37 o 
  -2  15   5        3.37        1.49      1.63 o 
  -1  15   5       50.52       50.49      1.89 o 
   0  15   5       49.03       52.62      2.16 o 
   1  15   5       35.48       38.99      2.29 o 
   2  15   5       35.97       32.82      2.17 o 
   3  15   5        0.13       -1.89      1.89 o 
   4  15   5        6.46        7.48      2.16 o 
  -4  16   5       22.72       20.74      3.18 o 
  -3  16   5       12.81       14.88      2.49 o 
  -2  16   5       14.03       19.27      1.77 o 
  -1  16   5        7.22        6.85      1.40 o 
   0  16   5      101.22      113.38      2.84 o 
   1  16   5       20.62       23.74      2.13 o 
   2  16   5      108.88      110.63      3.51 o 
   3  16   5        5.87        6.55      2.25 o 
  -3  17   5        1.14        0.94      1.59 o 
  -2  17   5       65.95       72.99      2.74 o 
  -1  17   5      139.30      138.46      3.20 o 
   0  17   5       50.36       54.66      2.41 o 
   1  17   5      259.26      270.42      5.14 o 
   2  17   5        5.20        4.38      1.78 o 
   3  17   5        0.22       -2.47      2.47 o 
  -2  18   5        0.57        1.58      1.90 o 
  -1  18   5       23.53       20.42      2.25 o 
   0  18   5       28.77       19.26      2.17 o 
   1  18   5       49.31       56.84      3.28 o 
   2  18   5        4.13        2.81      2.24 o 
  -1  19   5       10.12        9.41      2.09 o 
   0  19   5        0.08       -0.16      1.81 o 
   1  19   5       11.33       17.71      2.25 o 
  -7   0   6        1.33        0.41      2.47 o 
  -6   0   6        5.81        2.10      2.47 o 
  -5   0   6      619.48      618.94     25.06 o 
  -4   0   6      357.60      365.67      7.65 o 
  -3   0   6     1122.59     1183.64      8.32 o 
  -2   0   6     1250.36     1365.84      9.50 o 
  -1   0   6      459.18      423.31      4.09 o 
   0   0   6    14061.79    13930.58    102.10 o 
   1   0   6     4644.26     4839.22     30.84 o 
   2   0   6      632.29      611.59      5.81 o 
   3   0   6       10.91       10.58      0.90 o 
   4   0   6      155.50      168.22      2.41 o 
   5   0   6       24.72       13.67      1.54 o 
   6   0   6       36.48       42.32      4.73 o 
  -7   1   6        0.19        3.08      2.67 o 
  -6   1   6        1.11        1.40      1.18 o 
  -5   1   6      131.27      128.81      2.61 o 
  -4   1   6        0.08       -0.62      0.62 o 
  -3   1   6       72.71       46.26      0.98 o 
  -2   1   6       90.10       88.38      0.98 o 
  -1   1   6       25.01       25.98      0.75 o 
   0   1   6      343.02      362.36      2.31 o 
   1   1   6     1525.90     1654.83      7.50 o 
   2   1   6        1.02       -0.30      0.62 o 
   3   1   6       86.26       82.35      0.92 o 
   4   1   6      318.83      303.28      3.90 o 
   5   1   6        1.71        1.06      0.76 o 
   6   1   6        1.36        0.46      2.25 o 
  -6   2   6        1.70       -0.43      1.23 o 
  -5   2   6       61.72       59.94      2.08 o 
  -4   2   6      149.32      151.95      1.97 o 
  -3   2   6      766.29      791.60      4.64 o 
  -2   2   6      120.83       91.55      1.06 o 
  -1   2   6       22.84       25.82      0.88 o 
   0   2   6      366.14      402.76      2.35 o 
   1   2   6       15.63        9.57      0.37 o 
   2   2   6     2370.42     2502.69     14.32 o 
   3   2   6      176.55      169.97      1.88 o 
   4   2   6      279.61      273.51      3.29 o 
   5   2   6       11.46       10.23      1.85 o 
   6   2   6       22.47       29.18      2.98 o 
  -6   3   6       50.52       49.96      2.14 o 
  -5   3   6       13.27       11.91      1.37 o 
  -4   3   6      243.09      237.62      3.14 o 
  -3   3   6      319.79      357.51      2.98 o 
  -2   3   6       93.68       98.91      1.04 o 
  -1   3   6      116.31      115.17      1.06 o 
   0   3   6        2.08        3.85      0.37 o 
   1   3   6       14.16       11.04      0.43 o 
   2   3   6      187.67      187.10      1.58 o 
   3   3   6      330.51      321.93      2.92 o 
   4   3   6       52.42       48.01      4.03 o 
   5   3   6        9.01        9.10      1.37 o 
   6   3   6        0.60        2.79      2.31 o 
  -6   4   6       56.08       45.71      2.09 o 
  -5   4   6        6.88        5.32      1.26 o 
  -4   4   6      199.82      198.59      2.30 o 
  -3   4   6       51.25       57.61      1.25 o 
  -2   4   6      261.30      235.62      1.80 o 
  -1   4   6      478.75      502.72      2.86 o 
   0   4   6       19.82       19.53      0.59 o 
   1   4   6     3248.98     3439.18     16.88 o 
   2   4   6      222.80      227.47      1.75 o 
   3   4   6      245.56      262.24      2.98 o 
   4   4   6       57.71       56.96      4.37 o 
   5   4   6        1.62        3.59      1.34 o 
   6   4   6       14.70       18.08      1.56 o 
  -6   5   6       95.43      110.10      2.85 o 
  -5   5   6       68.33       78.10      2.62 o 
  -4   5   6        2.25        2.44      1.07 o 
  -3   5   6      371.54      387.31      3.35 o 
  -2   5   6     2874.66     2995.17     16.02 o 
  -1   5   6     4316.62     4397.37     21.65 o 
   0   5   6      697.76      747.17      4.45 o 
   1   5   6      239.07      263.96      1.79 o 
   2   5   6      579.04      629.99      4.10 o 
   3   5   6       33.27       32.73      0.99 o 
   4   5   6        0.08        0.59      0.95 o 
   5   5   6       29.35       33.75      1.72 o 
   6   5   6       30.04       41.03      2.21 o 
  -6   6   6        2.67        4.98      1.46 o 
  -5   6   6        0.09        0.52      1.26 o 
  -4   6   6      157.82      151.11      2.15 o 
  -3   6   6      257.57      244.52      2.30 o 
  -2   6   6      102.37       90.60      1.38 o 
  -1   6   6      860.04      924.71      6.37 o 
   0   6   6     1887.18     1864.38     12.86 o 
   1   6   6     2492.84     2608.36     14.85 o 
   2   6   6      203.26      202.69      3.03 o 
   3   6   6       25.09       29.09      0.98 o 
   4   6   6       97.37      103.10      1.82 o 
   5   6   6       17.55       22.69      1.60 o 
   6   6   6       12.91       17.23      2.08 o 
  -6   7   6       72.48       83.02      3.39 o 
  -5   7   6       10.50       11.11      1.53 o 
  -4   7   6      247.22      262.43      3.47 o 
  -3   7   6      222.59      207.96      2.17 o 
  -2   7   6       78.69       61.23      1.24 o 
  -1   7   6      267.71      268.91      2.83 o 
   0   7   6     1512.80     1724.88     12.07 o 
   1   7   6       11.68       14.43      0.66 o 
   2   7   6        1.74       -0.18      0.65 o 
   3   7   6       66.41       65.36      1.35 o 
   4   7   6       17.88       13.25      1.12 o 
   5   7   6       12.64       10.43      1.65 o 
  -6   8   6       25.38       28.00      2.42 o 
  -5   8   6        0.20       -0.15      1.34 o 
  -4   8   6       35.61       29.90      2.17 o 
  -3   8   6      220.90      238.56      3.84 o 
  -2   8   6       58.29       58.20      1.48 o 
  -1   8   6      787.53      875.56      6.91 o 
   0   8   6      122.09      114.14      2.85 o 
   1   8   6      819.02      868.26      6.17 o 
   2   8   6      166.34      156.16      2.35 o 
   3   8   6        0.04       -0.41      0.80 o 
   4   8   6        2.30        0.99      1.12 o 
   5   8   6       25.80       28.58      3.14 o 
  -6   9   6        0.93        2.58      1.87 o 
  -5   9   6        0.10       -0.21      1.42 o 
  -4   9   6       19.60       23.05      1.49 o 
  -3   9   6      518.55      510.00      4.64 o 
  -2   9   6      568.84      571.75      5.61 o 
  -1   9   6        4.84        6.95      0.86 o 
   0   9   6        3.45        1.92      0.95 o 
   1   9   6       14.02       15.94      1.02 o 
   2   9   6      425.41      454.63      4.71 o 
   3   9   6      219.37      203.10      3.32 o 
   4   9   6        1.09       -0.51      1.34 o 
   5   9   6        0.19        1.34      1.87 o 
  -6  10   6        1.02        0.93      1.87 o 
  -5  10   6       42.71       47.47      2.53 o 
  -4  10   6      214.44      218.96      3.48 o 
  -3  10   6      126.28      110.00      2.43 o 
  -2  10   6        1.17        0.31      0.96 o 
  -1  10   6      157.89      146.42      2.31 o 
   0  10   6      405.15      405.88      6.95 o 
   1  10   6       59.86       60.12      1.73 o 
   2  10   6      130.10      130.55      3.80 o 
   3  10   6      238.34      235.23      6.78 o 
   4  10   6        1.05        1.03      1.48 o 
   5  10   6       38.04       38.42      3.90 o 
  -5  11   6       17.65       21.94      2.04 o 
  -4  11   6      138.92      126.72      3.19 o 
  -3  11   6      312.09      297.13      4.66 o 
  -2  11   6        5.84        7.24      1.13 o 
  -1  11   6       75.20       69.67      1.98 o 
   0  11   6       11.35       11.64      1.02 o 
   1  11   6      101.70       91.73      2.11 o 
   2  11   6      260.88      260.69      5.33 o 
   3  11   6      738.11      732.14     12.58 o 
   4  11   6       23.45       24.57      2.17 o 
   5  11   6       10.78       18.28      3.29 o 
  -5  12   6       11.98       11.19      2.88 o 
  -4  12   6       98.77      109.58      4.92 o 
  -3  12   6      192.05      185.48      3.71 o 
  -2  12   6       90.75       73.42      3.26 o 
  -1  12   6        8.21        4.58      1.15 o 
   0  12   6       24.50       24.47      1.28 o 
   1  12   6      107.15      102.66      2.32 o 
   2  12   6      168.66      167.27      3.43 o 
   3  12   6       10.18       13.08      1.61 o 
   4  12   6       92.17       81.24      3.36 o 
  -5  13   6        0.94        1.71      2.02 o 
  -4  13   6        2.36        3.98      2.05 o 
  -3  13   6       38.19       42.97      2.25 o 
  -2  13   6       76.52       78.64      2.59 o 
  -1  13   6        3.88        6.17      1.25 o 
   0  13   6       24.37       20.91      1.51 o 
   1  13   6        3.25        3.26      1.11 o 
   2  13   6        4.16        4.18      1.41 o 
   3  13   6       26.52       29.39      3.80 o 
   4  13   6       23.03       22.88      2.37 o 
  -4  14   6        2.55        2.16      2.10 o 
  -3  14   6        4.49        1.30      1.54 o 
  -2  14   6        2.34        2.28      1.18 o 
  -1  14   6      452.69      442.56      4.76 o 
   0  14   6      218.35      218.41      3.54 o 
   1  14   6      300.66      308.94      4.19 o 
   2  14   6        0.52        0.55      1.42 o 
   3  14   6       23.28       25.22      3.18 o 
   4  14   6        2.75        3.16      2.02 o 
  -4  15   6        1.78       -0.29      1.96 o 
  -3  15   6       25.58       25.46      2.17 o 
  -2  15   6       73.15       71.04      2.84 o 
  -1  15   6        0.26        1.85      1.12 o 
   0  15   6        0.07       -0.56      1.19 o 
   1  15   6      147.93      135.86      3.52 o 
   2  15   6       31.73       33.93      2.25 o 
   3  15   6        9.48        8.90      2.25 o 
  -4  16   6        2.66       -2.05      2.18 o 
  -3  16   6        1.29        1.42      1.82 o 
  -2  16   6       42.79       39.17      2.10 o 
  -1  16   6       96.57       95.03      2.42 o 
   0  16   6      191.38      198.07      3.62 o 
   1  16   6      100.93       92.15      3.24 o 
   2  16   6        0.85        1.92      1.70 o 
   3  16   6       14.61       10.71      2.39 o 
  -3  17   6       47.26       53.38      2.49 o 
  -2  17   6       57.92       55.40      2.51 o 
  -1  17   6        8.53        9.81      1.58 o 
   0  17   6       48.34       53.00      2.38 o 
   1  17   6       75.17       71.87      3.58 o 
   2  17   6        9.65        6.14      1.93 o 
  -2  18   6      125.30      146.05      3.59 o 
  -1  18   6        0.10        2.42      1.86 o 
   0  18   6        0.45        3.32      1.77 o 
   1  18   6       79.40       85.47      3.44 o 
   2  18   6        3.18        2.63      1.86 o 
  -1  19   6       28.16       27.20      2.53 o 
   0  19   6        4.89        7.01      2.09 o 
  -6   1   7       18.15       19.96      1.56 o 
  -5   1   7      120.27      119.32      3.29 o 
  -4   1   7       21.13       20.22      0.95 o 
  -3   1   7      186.41      201.67      1.89 o 
  -2   1   7     1657.05     1709.41      8.76 o 
  -1   1   7     1868.70     1913.90      9.68 o 
   0   1   7      356.75      373.59      2.43 o 
   1   1   7     3394.73     3583.16     16.63 o 
   2   1   7      812.94      919.96      5.64 o 
   3   1   7        0.30       -0.01      0.66 o 
   4   1   7       32.27       26.92      1.01 o 
   5   1   7       18.00       17.12      1.11 o 
   6   1   7        6.54       11.42      2.54 o 
  -6   2   7       17.65       18.77      1.63 o 
  -5   2   7      435.94      432.99      5.10 o 
  -4   2   7      104.56      111.13      1.96 o 
  -3   2   7      820.07      799.00      4.74 o 
  -2   2   7     2947.18     3164.29     15.73 o 
  -1   2   7        0.20        0.07      0.37 o 
   0   2   7      597.38      547.90      3.31 o 
   1   2   7      371.26      332.44      1.83 o 
   2   2   7      675.43      730.60      4.65 o 
   3   2   7      498.14      478.58      3.37 o 
   4   2   7      441.85      425.08      3.33 o 
   5   2   7        0.00        0.00      0.98 o 
   6   2   7       28.00       30.47      3.12 o 
  -6   3   7        9.52        7.77      1.41 o 
  -5   3   7       27.56       22.55      1.57 o 
  -4   3   7      131.32      145.40      1.73 o 
  -3   3   7       19.51       15.70      0.58 o 
  -2   3   7      115.05      142.40      1.35 o 
  -1   3   7       39.80       50.83      0.78 o 
   0   3   7      867.19      883.06      4.75 o 
   1   3   7     2038.97     1960.02      9.31 o 
   2   3   7     2981.26     3011.42     16.02 o 
   3   3   7      546.03      501.05      3.52 o 
   4   3   7      413.53      415.99      4.57 o 
   5   3   7       10.86       13.13      1.26 o 
   6   3   7       75.84       69.80      4.73 o 
  -6   4   7        0.00       -1.22      1.28 o 
  -5   4   7       83.88       76.35      2.26 o 
  -4   4   7       17.94       17.88      0.96 o 
  -3   4   7      155.34      132.93      1.44 o 
  -2   4   7      232.09      225.45      2.37 o 
  -1   4   7      601.10      614.37      3.42 o 
   0   4   7      659.66      696.85      3.91 o 
   1   4   7      501.40      552.50      3.02 o 
   2   4   7      232.65      225.63      1.88 o 
   3   4   7        9.92       11.37      0.65 o 
   4   4   7       33.63       39.84      1.16 o 
   5   4   7        0.62        1.37      1.09 o 
   6   4   7        3.65        2.99      1.97 o 
  -6   5   7       32.60       33.52      1.87 o 
  -5   5   7        0.04       -0.08      1.26 o 
  -4   5   7      162.58      152.78      2.20 o 
  -3   5   7        0.24        0.37      0.45 o 
  -2   5   7     2840.51     2916.82     17.08 o 
  -1   5   7     4479.21     4728.89     28.60 o 
   0   5   7      363.96      390.40      2.88 o 
   1   5   7        0.07       -0.04      0.81 o 
   2   5   7     1505.17     1536.68      9.85 o 
   3   5   7        0.20       -0.58      0.58 o 
   4   5   7        8.71        7.96      0.92 o 
   5   5   7        3.30        0.78      1.47 o 
   6   5   7       19.94       25.75      2.51 o 
  -6   6   7       69.32       70.44      2.93 o 
  -5   6   7       10.06        8.99      1.47 o 
  -4   6   7        0.09       -0.78      0.78 o 
  -3   6   7       14.73       10.35      0.62 o 
  -2   6   7      493.88      546.06      4.22 o 
  -1   6   7      726.53      821.28      6.36 o 
   0   6   7      581.61      644.25      5.14 o 
   1   6   7      220.43      241.38      1.87 o 
   2   6   7      143.80      149.42      1.94 o 
   3   6   7      131.17      125.92      1.74 o 
   4   6   7       68.86       66.71      1.80 o 
   5   6   7        4.19        3.61      1.59 o 
  -6   7   7       31.41       35.62      2.60 o 
  -5   7   7       20.41       20.41      1.75 o 
  -4   7   7       35.82       36.84      1.65 o 
  -3   7   7       95.14       95.22      1.69 o 
  -2   7   7      252.01      267.86      2.70 o 
  -1   7   7      625.97      663.29      5.44 o 
   0   7   7      414.35      429.51      4.34 o 
   1   7   7      304.54      320.61      2.38 o 
   2   7   7      361.70      392.56      3.96 o 
   3   7   7       67.88       76.54      2.79 o 
   4   7   7        9.11        7.28      1.20 o 
   5   7   7        0.12        0.88      1.56 o 
  -6   8   7        0.10        1.37      1.87 o 
  -5   8   7        4.41        4.74      1.53 o 
  -4   8   7      277.50      286.64      3.83 o 
  -3   8   7        0.66       -0.31      0.79 o 
  -2   8   7       67.27       62.36      1.60 o 
  -1   8   7      495.22      516.31      4.61 o 
   0   8   7       86.71       79.51      1.84 o 
   1   8   7      954.05     1011.21      7.04 o 
   2   8   7       56.35       51.25      1.61 o 
   3   8   7      152.06      151.78      2.99 o 
   4   8   7       94.02       93.24      2.81 o 
   5   8   7        0.43        1.50      1.87 o 
  -6   9   7       13.09       12.51      2.16 o 
  -5   9   7       15.81       14.87      1.79 o 
  -4   9   7      160.00      167.07      3.04 o 
  -3   9   7     1080.61     1031.49      8.13 o 
  -2   9   7      348.66      308.57      3.71 o 
  -1   9   7       36.94       27.13      1.15 o 
   0   9   7      198.84      227.10      3.02 o 
   1   9   7      211.59      184.09      2.63 o 
   2   9   7      488.48      456.72      6.18 o 
   3   9   7       30.76       31.33      1.59 o 
   4   9   7       87.90       95.24      3.11 o 
   5   9   7       12.30        6.23      4.62 o 
  -6  10   7       10.31       11.11      2.22 o 
  -5  10   7      109.21      111.00      3.41 o 
  -4  10   7       90.96       90.50      2.50 o 
  -3  10   7      174.25      182.16      2.79 o 
  -2  10   7       54.68       52.82      1.93 o 
  -1  10   7      317.75      315.73      3.87 o 
   0  10   7      353.28      347.27      4.89 o 
   1  10   7        9.21        9.94      1.22 o 
   2  10   7       92.71       96.66      2.59 o 
   3  10   7        4.76        4.17      1.47 o 
   4  10   7        1.76        1.23      1.58 o 
   5  10   7       10.64        8.28      2.57 o 
  -5  11   7       16.32       13.91      3.67 o 
  -4  11   7      105.96      103.10      3.64 o 
  -3  11   7        4.91        7.52      1.46 o 
  -2  11   7       53.54       48.88      1.81 o 
  -1  11   7        0.30       -0.97      0.97 o 
   0  11   7       50.48       51.43      1.79 o 
   1  11   7      122.98      127.26      3.05 o 
   2  11   7      319.41      313.81      4.61 o 
   3  11   7       18.43       12.90      2.02 o 
   4  11   7       17.37       16.93      2.07 o 
   5  11   7        1.83        1.64      3.08 o 
  -5  12   7        1.62        2.12      1.87 o 
  -4  12   7       52.44       55.29      2.56 o 
  -3  12   7       97.94       86.45      2.88 o 
  -2  12   7       13.29        9.70      1.23 o 
  -1  12   7       15.75       11.68      1.28 o 
   0  12   7        0.02       -0.59      0.95 o 
   1  12   7       52.76       47.12      1.78 o 
   2  12   7      120.27      119.16      3.00 o 
   3  12   7       52.93       41.60      2.60 o 
   4  12   7       60.49       48.79      2.98 o 
  -5  13   7        5.95        7.95      2.16 o 
  -4  13   7        3.37        4.76      1.96 o 
  -3  13   7       18.44       13.27      1.70 o 
  -2  13   7        0.85       -0.48      1.11 o 
  -1  13   7       19.12       14.68      1.40 o 
   0  13   7       67.69       68.85      1.96 o 
   1  13   7      149.78      163.12      3.74 o 
   2  13   7       44.97       49.79      2.33 o 
   3  13   7       12.53       11.83      2.88 o 
   4  13   7        0.37        1.63      1.87 o 
  -4  14   7        5.20        3.08      4.11 o 
  -3  14   7      143.00      151.62      3.75 o 
  -2  14   7      176.49      179.72      3.24 o 
  -1  14   7       88.80       90.04      2.51 o 
   0  14   7       33.80       29.87      1.71 o 
   1  14   7        0.11       -1.42      1.42 o 
   2  14   7       48.75       49.64      2.45 o 
   3  14   7        1.73        2.75      1.96 o 
   4  14   7        7.85        9.95      2.22 o 
  -4  15   7        0.02       -0.23      2.02 o 
  -3  15   7        0.72        0.89      1.66 o 
  -2  15   7       80.28       72.29      2.92 o 
  -1  15   7       17.95       19.98      1.99 o 
   0  15   7       45.25       45.37      2.19 o 
   1  15   7       89.77       84.10      3.04 o 
   2  15   7        0.03       -0.75      1.54 o 
   3  15   7       69.04       79.20      3.69 o 
  -3  16   7       30.30       30.84      2.37 o 
  -2  16   7       25.11       23.70      2.21 o 
  -1  16   7       27.56       32.26      1.68 o 
   0  16   7      115.64      115.86      3.14 o 
   1  16   7      110.07      122.79      3.60 o 
   2  16   7      119.76      122.68      3.59 o 
   3  16   7        2.11        1.57      2.10 o 
  -3  17   7       24.58       26.05      3.83 o 
  -2  17   7       35.52       44.22      2.31 o 
  -1  17   7       13.57       11.67      1.69 o 
   0  17   7      128.16      131.28      3.75 o 
   1  17   7        4.95        4.66      2.58 o 
   2  17   7       25.16       21.92      3.42 o 
  -2  18   7       65.29       90.07      3.10 o 
  -1  18   7       83.97      106.36      3.68 o 
   0  18   7       51.24       55.54      2.88 o 
   1  18   7        0.01        0.21      1.78 o 
   0  19   7       16.36       20.42      2.37 o 
  -6   0   8       59.44       47.80      3.01 o 
  -5   0   8        2.34       -0.93      1.52 o 
  -4   0   8        0.56       -0.98      0.98 o 
  -3   0   8      123.90      123.28      1.98 o 
  -2   0   8     2046.49     2340.59     17.67 o 
  -1   0   8     5501.55     5747.31     42.18 o 
   0   0   8       76.70       80.40      1.44 o 
   1   0   8    11376.33    11894.42     71.90 o 
   2   0   8     1893.77     2131.87     18.76 o 
   3   0   8      369.66      377.25      4.78 o 
   4   0   8       27.35       26.29      1.59 o 
   5   0   8      260.92      265.62      4.79 o 
   6   0   8        5.08        3.49      3.08 o 
  -6   1   8        0.37        0.48      1.32 o 
  -5   1   8        1.06       -1.15      1.15 o 
  -4   1   8        0.82       -0.42      0.42 o 
  -3   1   8        2.22        0.58      0.46 o 
  -2   1   8     1285.72     1266.53      7.13 o 
  -1   1   8      409.98      365.87      2.77 o 
   0   1   8     1161.03     1150.71      6.39 o 
   1   1   8      183.54      143.33      1.74 o 
   2   1   8       10.13        2.41      0.53 o 
   3   1   8      126.79      131.34      1.54 o 
   4   1   8       60.45       65.72      1.65 o 
   5   1   8        8.16        5.45      1.37 o 
   6   1   8        0.63       -0.96      2.10 o 
  -6   2   8       86.64       92.53      2.63 o 
  -5   2   8        1.98        3.57      1.16 o 
  -4   2   8      191.82      180.13      2.10 o 
  -3   2   8       42.46       41.06      0.96 o 
  -2   2   8      114.21      103.61      1.38 o 
  -1   2   8      516.85      547.10      3.26 o 
   0   2   8      358.46      366.63      2.49 o 
   1   2   8       54.89       56.87      1.28 o 
   2   2   8       78.19       77.76      1.25 o 
   3   2   8       89.11       90.54      1.25 o 
   4   2   8      116.43      107.73      3.46 o 
   5   2   8       30.67       33.79      1.92 o 
   6   2   8       68.73       77.58      4.14 o 
  -6   3   8       21.98       22.12      1.70 o 
  -5   3   8       17.64       18.82      1.44 o 
  -4   3   8      663.41      675.97      7.49 o 
  -3   3   8       30.42       27.34      0.81 o 
  -2   3   8      443.50      450.43      3.53 o 
  -1   3   8     1542.51     1602.49      7.89 o 
   0   3   8        0.28        0.44      0.52 o 
   1   3   8       81.38       82.25      0.87 o 
   2   3   8      948.53      997.78     10.68 o 
   3   3   8      130.47      122.44      1.52 o 
   4   3   8      242.51      242.93      3.02 o 
   5   3   8       47.59       46.64      2.30 o 
   6   3   8        2.03        4.58      2.39 o 
  -6   4   8       12.09       13.23      1.57 o 
  -5   4   8       39.25       33.37      1.72 o 
  -4   4   8      164.52      165.92      2.34 o 
  -3   4   8        1.29        1.01      0.59 o 
  -2   4   8      208.36      262.52      2.31 o 
  -1   4   8     3399.51     3653.39     20.71 o 
   0   4   8     1522.56     1670.11      9.14 o 
   1   4   8     1224.49     1248.87      6.93 o 
   2   4   8     1177.99     1288.76      8.51 o 
   3   4   8      213.71      213.67      2.16 o 
   4   4   8        0.13       -0.44      0.78 o 
   5   4   8       36.73       43.07      2.58 o 
   6   4   8       30.24       34.92      4.52 o 
  -6   5   8       11.74       13.05      1.58 o 
  -5   5   8      111.01      115.85      3.78 o 
  -4   5   8        2.07        1.48      1.20 o 
  -3   5   8      777.88      789.72      5.35 o 
  -2   5   8     1704.86     1687.27     11.00 o 
  -1   5   8     1079.89     1063.27      7.86 o 
   0   5   8      286.84      269.20      2.41 o 
   1   5   8       31.31       21.94      0.72 o 
   2   5   8      291.06      289.23      2.59 o 
   3   5   8      127.40      126.79      1.72 o 
   4   5   8        1.46        1.66      0.91 o 
   5   5   8        5.05        3.91      1.56 o 
  -6   6   8        5.87        6.66      2.05 o 
  -5   6   8       51.20       53.97      3.50 o 
  -4   6   8      667.05      682.77      6.68 o 
  -3   6   8      795.71      825.95      6.58 o 
  -2   6   8     1067.71     1139.47      7.86 o 
  -1   6   8      665.65      734.49      5.86 o 
   0   6   8        1.68        2.19      0.56 o 
   1   6   8      168.43      163.56      1.63 o 
   2   6   8      342.37      343.17      3.30 o 
   3   6   8        9.89       11.45      1.10 o 
   4   6   8      136.94      128.62      2.49 o 
   5   6   8       90.69       91.95      3.20 o 
  -6   7   8        1.16       -0.50      1.81 o 
  -5   7   8       18.95       21.75      1.87 o 
  -4   7   8      360.38      347.88      4.24 o 
  -3   7   8      221.00      216.27      2.65 o 
  -2   7   8      655.38      632.62      4.96 o 
  -1   7   8      669.22      660.09      7.44 o 
   0   7   8     1792.12     1871.85     14.69 o 
   1   7   8        3.89        0.72      0.51 o 
   2   7   8       73.59       74.17      1.71 o 
   3   7   8      643.80      676.07      6.87 o 
   4   7   8       89.17       76.15      2.60 o 
   5   7   8        5.42        0.57      1.75 o 
  -6   8   8       14.58       17.27      2.31 o 
  -5   8   8        4.62        7.29      1.65 o 
  -4   8   8        1.07        0.92      1.15 o 
  -3   8   8       76.88       67.30      1.73 o 
  -2   8   8      106.23       96.93      1.88 o 
  -1   8   8       57.21       53.09      1.45 o 
   0   8   8      401.73      436.72      4.54 o 
   1   8   8        0.06        0.46      0.63 o 
   2   8   8       21.55       22.98      1.42 o 
   3   8   8        1.29        3.01      1.15 o 
   4   8   8       84.02       93.62      2.96 o 
   5   8   8        6.83        6.39      1.96 o 
  -6   9   8       45.68       54.33      7.81 o 
  -5   9   8       11.30       11.40      1.77 o 
  -4   9   8        0.06       -0.83      1.08 o 
  -3   9   8      177.13      184.66      3.18 o 
  -2   9   8        7.12        4.88      1.02 o 
  -1   9   8       28.81       34.75      2.08 o 
   0   9   8      305.22      314.38      3.77 o 
   1   9   8      451.08      438.46      4.54 o 
   2   9   8      493.69      478.37      5.00 o 
   3   9   8       79.45       71.43      2.81 o 
   4   9   8        0.33       -0.44      1.95 o 
   5   9   8       13.89       22.38      2.54 o 
  -5  10   8        1.70        1.19      1.60 o 
  -4  10   8       54.04       50.90      2.09 o 
  -3  10   8       29.11       36.11      1.57 o 
  -2  10   8        0.54       -0.90      0.90 o 
  -1  10   8      176.86      177.41      2.90 o 
   0  10   8       94.24      101.31      2.34 o 
   1  10   8        6.65        4.04      0.96 o 
   2  10   8       57.31       51.60      2.70 o 
   3  10   8      181.00      189.09      4.39 o 
   4  10   8        0.23       -1.27      1.85 o 
   5  10   8        1.80        0.41      2.67 o 
  -5  11   8        0.95       -0.48      1.65 o 
  -4  11   8       35.59       40.60      2.21 o 
  -3  11   8       32.10       24.95      1.86 o 
  -2  11   8      239.29      232.95      3.56 o 
  -1  11   8      284.35      256.73      3.62 o 
   0  11   8       87.04       87.80      2.15 o 
   1  11   8      132.57      129.38      2.42 o 
   2  11   8      139.21      145.71      3.20 o 
   3  11   8       11.47        7.46      1.73 o 
   4  11   8        4.07        2.19      1.67 o 
  -5  12   8        4.27        1.03      3.29 o 
  -4  12   8       59.74       65.60      2.72 o 
  -3  12   8       15.47       15.55      1.74 o 
  -2  12   8       18.47       16.32      1.38 o 
  -1  12   8      131.96      114.96      2.52 o 
   0  12   8      751.00      680.48      6.06 o 
   1  12   8      171.84      158.56      2.76 o 
   2  12   8        2.75        1.30      1.30 o 
   3  12   8        6.58        7.79      1.78 o 
   4  12   8       22.88       24.94      2.37 o 
  -5  13   8        2.61        1.58      2.10 o 
  -4  13   8       13.05        8.99      2.16 o 
  -3  13   8       31.33       35.64      2.17 o 
  -2  13   8      101.39      108.58      2.60 o 
  -1  13   8       87.94       89.93      2.38 o 
   0  13   8        7.53        7.69      1.11 o 
   1  13   8        2.86        4.69      1.50 o 
   2  13   8        0.57        3.56      1.42 o 
   3  13   8        7.16        5.04      3.08 o 
   4  13   8        1.50        1.71      1.93 o 
  -4  14   8        1.23        0.41      2.03 o 
  -3  14   8       11.03        6.93      1.65 o 
  -2  14   8       15.31        9.02      1.40 o 
  -1  14   8      150.54      142.78      3.17 o 
   0  14   8       28.82       32.02      1.54 o 
   1  14   8        9.16        9.76      1.66 o 
   2  14   8      102.74      107.59      3.20 o 
   3  14   8      112.54       97.24      5.34 o 
   4  14   8        1.89        3.72      2.07 o 
  -4  15   8       23.33       24.79      2.83 o 
  -3  15   8       12.11       11.96      1.93 o 
  -2  15   8       16.56       16.89      1.97 o 
  -1  15   8        1.49       -1.14      1.14 o 
   0  15   8        3.75        0.99      1.31 o 
   1  15   8       24.03       22.69      1.97 o 
   2  15   8       32.35       30.94      2.29 o 
   3  15   8        1.79        0.14      1.96 o 
  -3  16   8        3.28        2.47      2.42 o 
  -2  16   8        0.28        1.37      1.65 o 
  -1  16   8        0.15       -1.17      1.17 o 
   0  16   8        2.41        2.07      1.41 o 
   1  16   8       27.28       23.22      2.52 o 
   2  16   8        3.31        4.05      1.86 o 
   3  16   8       43.22       45.72      3.25 o 
  -3  17   8        3.38        4.63      2.01 o 
  -2  17   8       60.28       73.16      2.82 o 
  -1  17   8      116.99      115.55      2.70 o 
   0  17   8       78.29       84.71      3.28 o 
   1  17   8        0.78        2.40      1.82 o 
   2  17   8       67.61       72.95      3.20 o 
  -2  18   8        0.82        1.92      1.78 o 
  -1  18   8       21.00       21.51      2.50 o 
   0  18   8        2.50        3.51      1.89 o 
   1  18   8        0.53        2.33      1.90 o 
  -6   1   9       98.84      100.95      2.70 o 
  -5   1   9       50.98       46.55      2.05 o 
  -4   1   9       10.97        7.55      0.67 o 
  -3   1   9      225.41      226.17      2.28 o 
  -2   1   9      506.09      465.84      3.66 o 
  -1   1   9     1077.03     1144.01      6.13 o 
   0   1   9      208.59      215.80      1.75 o 
   1   1   9      158.67      152.26      1.34 o 
   2   1   9       34.95       31.38      0.86 o 
   3   1   9      297.63      284.04      2.53 o 
   4   1   9        0.93       -0.59      1.28 o 
   5   1   9        2.07        1.88      1.32 o 
   6   1   9        7.47        7.44      2.39 o 
  -6   2   9        0.06       -1.32      1.32 o 
  -5   2   9        0.20       -0.43      1.09 o 
  -4   2   9       59.65       58.27      1.59 o 
  -3   2   9       37.51       33.22      1.04 o 
  -2   2   9        0.32        2.81      0.60 o 
  -1   2   9      656.80      671.98      4.41 o 
   0   2   9      232.96      241.98      1.97 o 
   1   2   9      883.82      909.63      4.63 o 
   2   2   9        0.65       -0.67      0.67 o 
   3   2   9       20.17       22.63      0.79 o 
   4   2   9        1.07       -0.58      0.83 o 
   5   2   9       13.80        9.56      2.73 o 
   6   2   9       24.47       28.10      2.98 o 
  -6   3   9        4.86        5.57      1.44 o 
  -5   3   9       32.80       39.30      2.16 o 
  -4   3   9     1405.54     1408.36     20.25 o 
  -3   3   9       22.10       20.40      0.93 o 
  -2   3   9       15.69       13.29      0.81 o 
  -1   3   9      753.88      812.34      6.17 o 
   0   3   9      620.32      592.61      3.98 o 
   1   3   9      492.89      541.49      3.14 o 
   2   3   9       86.53       83.92      1.22 o 
   3   3   9       12.06       12.22      0.90 o 
   4   3   9      128.96      128.13      2.24 o 
   5   3   9        5.72        0.97      2.14 o 
  -6   4   9        0.00        0.46      1.35 o 
  -5   4   9       14.61       15.87      1.46 o 
  -4   4   9      561.96      530.04      5.44 o 
  -3   4   9       32.11       23.60      1.02 o 
  -2   4   9      449.27      476.84      3.81 o 
  -1   4   9     2756.44     2899.04     18.01 o 
   0   4   9     2767.25     2781.39     17.12 o 
   1   4   9      858.48      869.07      5.07 o 
   2   4   9        0.11        0.18      0.46 o 
   3   4   9      784.63      779.50      5.64 o 
   4   4   9       30.04       35.25      1.45 o 
   5   4   9        0.14        0.33      1.44 o 
  -6   5   9       12.54       12.17      1.56 o 
  -5   5   9        4.03        3.42      1.47 o 
  -4   5   9      124.92      125.06      3.04 o 
  -3   5   9      127.92      124.44      1.83 o 
  -2   5   9       16.15       17.16      0.98 o 
  -1   5   9      255.08      278.00      2.84 o 
   0   5   9       14.97       21.31      0.81 o 
   1   5   9      489.76      508.48      3.53 o 
   2   5   9       60.11       64.86      1.37 o 
   3   5   9     1889.81     1893.11     14.84 o 
   4   5   9       59.94       61.80      2.02 o 
   5   5   9       59.45       59.20      2.72 o 
  -6   6   9       20.32       19.71      4.93 o 
  -5   6   9       14.63       11.13      1.65 o 
  -4   6   9      244.21      240.26      3.47 o 
  -3   6   9      326.31      308.18      3.29 o 
  -2   6   9      274.81      269.85      2.72 o 
  -1   6   9      309.90      345.33      3.38 o 
   0   6   9      194.60      171.41      2.11 o 
   1   6   9      308.89      327.33      2.60 o 
   2   6   9      168.95      153.16      2.06 o 
   3   6   9      260.83      233.96      3.56 o 
   4   6   9        2.99        5.71      1.19 o 
   5   6   9       12.29        9.10      1.77 o 
  -6   7   9       21.65       24.81      2.46 o 
  -5   7   9        0.09        0.36      1.44 o 
  -4   7   9      192.82      177.80      3.00 o 
  -3   7   9       53.08       52.14      2.82 o 
  -2   7   9       46.67       48.72      1.61 o 
  -1   7   9       12.47       12.59      0.85 o 
   0   7   9      114.16      129.35      1.92 o 
   1   7   9        4.91        5.92      0.67 o 
   2   7   9       29.22       28.30      1.22 o 
   3   7   9        3.69        5.44      2.26 o 
   4   7   9       20.23       14.18      2.52 o 
   5   7   9        0.66       -1.87      1.87 o 
  -6   8   9       70.49       81.43      3.70 o 
  -5   8   9        7.53        4.51      1.69 o 
  -4   8   9        5.71        1.73      1.18 o 
  -3   8   9        4.04        3.67      0.97 o 
  -2   8   9       40.90       34.50      1.60 o 
  -1   8   9      191.22      161.44      2.28 o 
   0   8   9     1118.26     1173.76      8.87 o 
   1   8   9      165.69      156.18      2.06 o 
   2   8   9      505.58      514.12      5.17 o 
   3   8   9       19.08       20.42      1.78 o 
   4   8   9       28.87       33.38      2.54 o 
   5   8   9       16.97       30.61      3.70 o 
  -6   9   9        5.41        7.34      2.22 o 
  -5   9   9       73.10       80.30      3.03 o 
  -4   9   9       27.39       29.64      1.69 o 
  -3   9   9      388.44      390.25      4.51 o 
  -2   9   9        0.04       -0.82      0.82 o 
  -1   9   9      187.95      191.84      2.62 o 
   0   9   9        0.02       -0.42      0.86 o 
   1   9   9      331.55      318.63      3.26 o 
   2   9   9      525.09      529.88      6.27 o 
   3   9   9      334.72      322.23      5.62 o 
   4   9   9       59.60       58.36      4.21 o 
   5   9   9        0.34       -2.67      2.67 o 
  -5  10   9       28.38       29.92      2.25 o 
  -4  10   9       54.69       50.85      2.10 o 
  -3  10   9      216.64      226.18      3.28 o 
  -2  10   9        8.34        6.95      1.84 o 
  -1  10   9      120.90      116.05      2.15 o 
   0  10   9      281.46      295.10      3.93 o 
   1  10   9        0.72        0.82      0.98 o 
   2  10   9       22.96       17.02      2.32 o 
   3  10   9        0.62       -1.09      1.48 o 
   4  10   9       20.10       24.16      4.31 o 
   5  10   9        0.11       -0.41      2.88 o 
  -5  11   9       38.67       37.99      3.34 o 
  -4  11   9       29.80       25.85      1.89 o 
  -3  11   9        0.13       -0.20      1.38 o 
  -2  11   9        1.67        1.97      1.10 o 
  -1  11   9      114.51      124.21      2.56 o 
   0  11   9      111.89      116.51      3.67 o 
   1  11   9      499.75      499.71      5.31 o 
   2  11   9        1.70        2.61      1.34 o 
   3  11   9       44.50       40.15      6.16 o 
   4  11   9        8.94        6.84      1.78 o 
  -5  12   9        0.67        0.72      2.03 o 
  -4  12   9       13.88       15.49      2.78 o 
  -3  12   9        0.20        1.58      1.42 o 
  -2  12   9       19.65       13.80      1.33 o 
  -1  12   9      142.25      120.57      2.66 o 
   0  12   9        1.53       -1.03      1.09 o 
   1  12   9        1.33       -0.36      0.98 o 
   2  12   9       22.61       20.43      2.06 o 
   3  12   9        4.29        6.18      1.87 o 
   4  12   9        9.85        4.71      2.47 o 
  -5  13   9       15.97       21.06      2.68 o 
  -4  13   9       23.19       20.36      2.54 o 
  -3  13   9       17.79       18.99      1.93 o 
  -2  13   9        0.12        0.19      1.19 o 
  -1  13   9       48.02       42.49      2.99 o 
   0  13   9      102.75       92.17      2.16 o 
   1  13   9       65.76       65.07      2.65 o 
   2  13   9       26.18       24.44      1.88 o 
   3  13   9       60.08       67.23      3.30 o 
   4  13   9       20.50       20.66      2.42 o 
  -4  14   9        0.48        0.51      2.03 o 
  -3  14   9        8.71        5.83      1.70 o 
  -2  14   9      197.64      178.58      3.32 o 
  -1  14   9      130.25      115.67      2.82 o 
   0  14   9       15.67       18.27      1.33 o 
   1  14   9      199.00      214.66      4.27 o 
   2  14   9      146.77      151.62      3.71 o 
   3  14   9       88.01       87.84      4.01 o 
  -4  15   9       83.27       98.63      4.27 o 
  -3  15   9      144.74      157.02      4.03 o 
  -2  15   9       60.23       70.54      2.97 o 
  -1  15   9       52.93       56.95      3.11 o 
   0  15   9        7.96        4.30      1.35 o 
   1  15   9        6.14        3.83      1.66 o 
   2  15   9       11.46        7.72      1.77 o 
   3  15   9       13.75       12.35      2.88 o 
  -3  16   9       82.46       86.84      4.37 o 
  -2  16   9      111.59      130.26      3.80 o 
  -1  16   9       69.18       69.69      2.51 o 
   0  16   9       80.47       82.83      3.12 o 
   1  16   9      200.85      210.41      4.59 o 
   2  16   9       12.22       11.27      1.93 o 
  -3  17   9        2.61        1.51      1.93 o 
  -2  17   9       18.28       16.15      1.87 o 
  -1  17   9        3.56        5.71      1.37 o 
   0  17   9        7.92       11.65      1.96 o 
   1  17   9       24.07       25.47      2.66 o 
   2  17   9        5.09        3.88      2.31 o 
  -2  18   9        0.99       -1.55      1.55 o 
  -1  18   9        1.33        2.40      1.86 o 
   0  18   9        1.62        2.00      1.86 o 
   1  18   9       37.82       31.17      2.53 o 
  -6   0  10       31.08       28.05      2.66 o 
  -5   0  10       31.41       32.28      2.37 o 
  -4   0  10      588.00      586.17      6.54 o 
  -3   0  10      895.40      875.13     10.08 o 
  -2   0  10      294.66      306.04      3.91 o 
  -1   0  10        0.22        1.44      1.02 o 
   0   0  10      564.77      495.88      4.42 o 
   1   0  10       41.36       22.41      0.86 o 
   2   0  10      277.39      261.33      3.32 o 
   3   0  10      521.18      544.51      5.90 o 
   4   0  10        1.23        3.61      1.33 o 
   5   0  10       88.86      113.82      3.34 o 
  -6   1  10       39.67       41.34      2.03 o 
  -5   1  10        9.52        8.85      1.29 o 
  -4   1  10        0.24       -0.81      0.81 o 
  -3   1  10        0.00       -0.69      0.69 o 
  -2   1  10      311.24      341.37      3.25 o 
  -1   1  10      667.39      733.89      5.64 o 
   0   1  10        0.10        0.03      0.51 o 
   1   1  10      171.47      152.19      1.34 o 
   2   1  10       37.67       30.24      0.93 o 
   3   1  10       46.31       49.85      1.22 o 
   4   1  10       15.41       15.96      1.19 o 
   5   1  10        1.33        0.16      1.32 o 
  -6   2  10       46.22       40.24      2.11 o 
  -5   2  10        3.20        0.97      1.13 o 
  -4   2  10      337.43      351.72      3.21 o 
  -3   2  10        0.91        2.59      0.71 o 
  -2   2  10      714.84      722.98      5.77 o 
  -1   2  10        5.69        5.04      0.85 o 
   0   2  10        3.52        4.81      0.59 o 
   1   2  10       75.76       62.62      0.84 o 
   2   2  10      591.21      616.02      4.04 o 
   3   2  10      121.46      108.32      2.04 o 
   4   2  10       54.94       46.23      2.11 o 
   5   2  10       69.83       74.36      2.62 o 
  -6   3  10        9.50        9.02      1.52 o 
  -5   3  10        2.77        4.94      1.26 o 
  -4   3  10      122.14      118.69      1.89 o 
  -3   3  10       28.07       25.33      1.34 o 
  -2   3  10      376.52      399.29      3.69 o 
  -1   3  10      309.21      349.80      3.24 o 
   0   3  10      100.02      111.80      1.96 o 
   1   3  10      207.05      221.34      1.63 o 
   2   3  10        8.28        8.78      0.52 o 
   3   3  10      180.96      175.48      2.31 o 
   4   3  10        4.18        2.45      1.66 o 
   5   3  10       51.22       52.47      3.47 o 
  -6   4  10        0.18       -1.33      1.33 o 
  -5   4  10       66.07       61.35      2.24 o 
  -4   4  10       91.90       91.10      2.25 o 
  -3   4  10        1.50        1.75      0.79 o 
  -2   4  10      165.58      156.73      2.36 o 
  -1   4  10      142.00      122.68      1.86 o 
   0   4  10      151.89      155.89      2.02 o 
   1   4  10        2.31        6.04      0.46 o 
   2   4  10       13.21       16.04      0.72 o 
   3   4  10      450.62      416.90      4.66 o 
   4   4  10       91.83       84.96      2.11 o 
   5   4  10       46.86       51.51      2.99 o 
  -6   5  10        2.39        1.54      1.60 o 
  -5   5  10      230.70      230.75      4.26 o 
  -4   5  10        0.31       -0.85      1.06 o 
  -3   5  10      534.14      532.49      4.78 o 
  -2   5  10      617.07      598.06      4.68 o 
  -1   5  10      867.95      912.96      7.05 o 
   0   5  10      171.84      178.31      2.06 o 
   1   5  10      510.08      522.91      3.63 o 
   2   5  10      241.83      229.15      2.29 o 
   3   5  10     1368.17     1378.90     13.14 o 
   4   5  10      116.41      143.18      2.61 o 
   5   5  10        5.29        2.89      1.99 o 
  -6   6  10        9.70       10.77      2.88 o 
  -5   6  10        0.14       -0.47      1.44 o 
  -4   6  10      256.15      257.53      3.64 o 
  -3   6  10     2147.58     2138.03     15.23 o 
  -2   6  10      106.36      104.35      1.73 o 
  -1   6  10       13.35       11.60      0.82 o 
   0   6  10       43.98       36.98      1.19 o 
   1   6  10      207.47      191.64      2.11 o 
   2   6  10      692.30      694.77      5.73 o 
   3   6  10       65.63       62.51      2.73 o 
   4   6  10       65.22       66.89      2.26 o 
   5   6  10      110.41      102.92      5.14 o 
  -6   7  10       24.03       24.85      6.27 o 
  -5   7  10        0.78       -1.18      1.41 o 
  -4   7  10      140.72      137.09      2.75 o 
  -3   7  10     1139.08     1107.89      8.69 o 
  -2   7  10       34.71       33.24      1.30 o 
  -1   7  10       22.51       22.29      1.04 o 
   0   7  10      200.14      189.69      2.37 o 
   1   7  10     1118.38     1126.08      8.50 o 
   2   7  10      311.88      297.67      3.53 o 
   3   7  10      255.00      268.36      6.37 o 
   4   7  10      197.98      198.21      3.48 o 
   5   7  10        0.70        3.70      2.67 o 
  -6   8  10       34.41       35.44      2.81 o 
  -5   8  10        1.55        2.40      1.53 o 
  -4   8  10        2.15       -0.23      1.16 o 
  -3   8  10     1173.02     1153.71      9.05 o 
  -2   8  10      514.94      523.67      4.90 o 
  -1   8  10      313.79      336.83      3.56 o 
   0   8  10       39.60       40.27      1.38 o 
   1   8  10      377.98      371.06      4.03 o 
   2   8  10      360.49      366.93      4.86 o 
   3   8  10       38.02       32.03      4.21 o 
   4   8  10       25.04       26.02      1.72 o 
   5   8  10       16.88       15.61      3.29 o 
  -6   9  10        0.78        2.33      2.02 o 
  -5   9  10       21.52       20.13      2.01 o 
  -4   9  10        6.47        3.07      1.22 o 
  -3   9  10      342.78      344.95      4.23 o 
  -2   9  10       90.46       90.80      2.03 o 
  -1   9  10        4.08        5.51      0.99 o 
   0   9  10      106.74      100.42      1.89 o 
   1   9  10      432.67      424.44      3.97 o 
   2   9  10       63.61       58.78      2.21 o 
   3   9  10        1.91       -0.21      1.48 o 
   4   9  10        5.41        4.68      1.42 o 
   5   9  10        7.03        5.34      3.08 o 
  -5  10  10        0.08        0.67      1.71 o 
  -4  10  10       24.61       22.02      1.63 o 
  -3  10  10      177.01      169.05      2.95 o 
  -2  10  10       43.86       38.11      2.19 o 
  -1  10  10       20.85       20.20      1.21 o 
   0  10  10       16.02       14.43      1.09 o 
   1  10  10      271.50      291.70      3.66 o 
   2  10  10       54.86       57.11      2.25 o 
   3  10  10        4.36        6.51      3.18 o 
   4  10  10       10.93       11.55      1.93 o 
  -5  11  10        4.32        3.89      1.83 o 
  -4  11  10        2.76        1.64      1.99 o 
  -3  11  10        3.68        0.69      1.38 o 
  -2  11  10       72.46       65.26      2.12 o 
  -1  11  10       16.10       15.24      1.36 o 
   0  11  10       80.23       65.97      1.87 o 
   1  11  10       10.76        8.82      1.15 o 
   2  11  10       25.40       27.14      1.82 o 
   3  11  10       15.20       16.87      2.07 o 
   4  11  10        0.05        1.73      1.78 o 
  -5  12  10        0.60       -0.51      2.03 o 
  -4  12  10       46.22       49.26      2.53 o 
  -3  12  10      153.57      162.52      3.68 o 
  -2  12  10       42.81       51.10      2.10 o 
  -1  12  10       39.81       52.69      3.05 o 
   0  12  10      149.45      144.16      2.84 o 
   1  12  10       14.36       13.51      1.62 o 
   2  12  10        0.62       -0.28      1.38 o 
   3  12  10        0.08        0.22      2.26 o 
   4  12  10        9.98       10.99      2.16 o 
  -4  13  10       33.92       33.83      2.53 o 
  -3  13  10        7.18        3.23      1.62 o 
  -2  13  10       48.53       43.57      1.97 o 
  -1  13  10        5.11        6.76      1.32 o 
   0  13  10       24.53       31.56      1.49 o 
   1  13  10      114.61      112.79      3.20 o 
   2  13  10       17.03       13.44      1.74 o 
   3  13  10        2.90        2.85      1.93 o 
   4  13  10       16.66       18.80      4.73 o 
  -4  14  10        0.41        0.57      2.10 o 
  -3  14  10        6.35        4.35      1.70 o 
  -2  14  10       21.42       15.82      1.58 o 
  -1  14  10        1.80        1.67      1.31 o 
   0  14  10        2.97       -0.12      1.01 o 
   1  14  10       14.36       13.33      1.78 o 
   2  14  10        2.74        2.97      1.62 o 
   3  14  10       11.36        9.07      2.25 o 
  -4  15  10        0.38       -0.52      2.25 o 
  -3  15  10       49.20       63.14      4.33 o 
  -2  15  10       46.46       46.47      2.60 o 
  -1  15  10        0.21        0.44      1.31 o 
   0  15  10       16.10       12.13      1.53 o 
   1  15  10        6.12        4.93      1.78 o 
   2  15  10        0.99        0.68      1.70 o 
   3  15  10       23.73       17.82      2.60 o 
  -3  16  10        0.45        0.53      1.77 o 
  -2  16  10        4.65        6.38      1.86 o 
  -1  16  10        1.63       -0.21      1.22 o 
   0  16  10       12.91        9.45      1.89 o 
   1  16  10        0.04        0.06      1.70 o 
   2  16  10       11.17       11.99      2.46 o 
  -2  17  10        0.39        2.22      1.86 o 
  -1  17  10       32.38       26.69      1.74 o 
   0  17  10       21.42       16.53      2.93 o 
   1  17  10       19.16       13.90      2.05 o 
  -1  18  10       31.47       33.47      4.83 o 
   0  18  10       12.46       15.20      2.21 o 
  -6   1  11        0.10        0.66      1.39 o 
  -5   1  11        7.22        8.02      1.34 o 
  -4   1  11        0.32       -1.16      1.16 o 
  -3   1  11        0.23        0.32      0.69 o 
  -2   1  11      410.52      435.61      3.97 o 
  -1   1  11        3.05        8.44      0.70 o 
   0   1  11      143.38      144.10      2.22 o 
   1   1  11      169.63      173.86      1.53 o 
   2   1  11      294.36      296.62      2.64 o 
   3   1  11       27.93       25.27      0.94 o 
   4   1  11        1.97       -0.58      1.39 o 
   5   1  11      115.22      136.85      4.30 o 
  -6   2  11        0.06        1.46      1.43 o 
  -5   2  11        9.17        8.56      1.35 o 
  -4   2  11        2.98        1.66      0.80 o 
  -3   2  11       93.05       84.48      1.70 o 
  -2   2  11        8.78        5.11      0.75 o 
  -1   2  11      439.43      464.89      4.00 o 
   0   2  11      613.03      659.54      5.88 o 
   1   2  11      498.31      539.26      3.43 o 
   2   2  11      563.63      583.73      3.93 o 
   3   2  11       27.46       31.75      1.08 o 
   4   2  11       48.97       57.92      1.84 o 
   5   2  11       62.49       70.99      2.69 o 
  -6   3  11        1.89        1.37      1.43 o 
  -5   3  11        4.21        2.47      1.54 o 
  -4   3  11       19.49       22.78      1.10 o 
  -3   3  11     1074.67     1094.43      8.39 o 
  -2   3  11      400.89      406.53      3.82 o 
  -1   3  11      828.51      774.95      6.04 o 
   0   3  11     2396.93     2482.16     31.19 o 
   1   3  11      197.89      190.41      1.80 o 
   2   3  11      162.61      169.90      1.81 o 
   3   3  11       39.04       27.32      1.75 o 
   4   3  11       59.71       54.59      1.78 o 
   5   3  11       11.02        9.00      3.49 o 
  -6   4  11        0.91        0.65      1.42 o 
  -5   4  11      270.47      267.21      4.06 o 
  -4   4  11      280.28      292.51      3.19 o 
  -3   4  11       14.56       11.43      1.02 o 
  -2   4  11       44.21       37.30      1.30 o 
  -1   4  11      202.98      193.26      2.67 o 
   0   4  11        0.34       -0.72      0.72 o 
   1   4  11       47.81       55.42      0.98 o 
   2   4  11       54.00       59.67      1.22 o 
   3   4  11       97.83      115.57      2.50 o 
   4   4  11      142.11      126.29      2.50 o 
   5   4  11        2.46        2.67      1.93 o 
  -6   5  11        6.76        4.51      1.75 o 
  -5   5  11       47.13       51.25      2.50 o 
  -4   5  11      174.72      171.32      2.95 o 
  -3   5  11       59.73       58.44      3.52 o 
  -2   5  11       63.23       74.16      1.45 o 
  -1   5  11      370.61      379.48      3.58 o 
   0   5  11      119.86      125.75      1.71 o 
   1   5  11        2.68        1.18      0.61 o 
   2   5  11       59.42       61.68      1.34 o 
   3   5  11       49.50       44.52      1.96 o 
   4   5  11      108.26       89.42      3.42 o 
   5   5  11        7.45        5.68      2.01 o 
  -6   6  11       17.22       18.41      2.37 o 
  -5   6  11        1.79        1.43      1.50 o 
  -4   6  11      370.96      371.23      6.08 o 
  -3   6  11       32.05       27.46      1.32 o 
  -2   6  11      334.19      323.63      3.13 o 
  -1   6  11       70.68       74.11      1.60 o 
   0   6  11        0.02        0.25      0.64 o 
   1   6  11       54.98       49.15      2.10 o 
   2   6  11      159.86      156.07      2.26 o 
   3   6  11       11.67       10.87      1.29 o 
   4   6  11      445.24      416.75      6.12 o 
   5   6  11       66.80       70.05      4.93 o 
  -6   7  11       55.48       62.74      3.56 o 
  -5   7  11       17.28       16.70      1.88 o 
  -4   7  11        1.04        0.99      1.48 o 
  -3   7  11       27.99       25.63      1.79 o 
  -2   7  11     1579.85     1569.18     16.73 o 
  -1   7  11      232.01      232.71      2.82 o 
   0   7  11       89.60       91.48      1.69 o 
   1   7  11       31.33       24.98      1.15 o 
   2   7  11        0.03       -0.92      0.92 o 
   3   7  11      143.04      119.28      2.71 o 
   4   7  11        0.24        0.23      1.27 o 
   5   7  11        7.98        8.42      2.88 o 
  -6   8  11        4.28        4.52      3.70 o 
  -5   8  11        0.05       -1.08      1.56 o 
  -4   8  11       81.60       83.66      2.39 o 
  -3   8  11      211.07      217.33      3.22 o 
  -2   8  11     1402.94     1419.39     10.80 o 
  -1   8  11       23.75       19.66      1.07 o 
   0   8  11       42.84       44.14      1.46 o 
   1   8  11       18.68       16.20      1.16 o 
   2   8  11        0.10       -1.13      1.13 o 
   3   8  11        3.82        0.48      1.43 o 
   4   8  11      147.77      160.32      4.00 o 
   5   8  11        7.54       15.20      3.29 o 
  -5   9  11        0.20       -1.13      1.60 o 
  -4   9  11        1.96       -0.54      1.23 o 
  -3   9  11       20.06       13.97      1.27 o 
  -2   9  11        0.57        2.57      1.43 o 
  -1   9  11      176.05      145.21      2.37 o 
   0   9  11      446.77      463.41      4.46 o 
   1   9  11      163.39      173.65      2.65 o 
   2   9  11        0.78       -1.14      1.14 o 
   3   9  11       51.00       57.93      2.71 o 
   4   9  11        0.01       -1.22      1.63 o 
  -5  10  11       67.55       78.33      3.15 o 
  -4  10  11        9.83        9.55      1.46 o 
  -3  10  11        0.35        0.35      1.06 o 
  -2  10  11        4.21        3.48      1.28 o 
  -1  10  11        4.88        3.12      1.00 o 
   0  10  11      116.93      100.92      2.05 o 
   1  10  11      304.23      322.83      3.81 o 
   2  10  11       26.37       23.46      1.73 o 
   3  10  11       37.62       34.87      2.46 o 
   4  10  11       32.87       28.14      2.37 o 
  -5  11  11        0.81        0.10      2.03 o 
  -4  11  11        0.39       -0.68      1.46 o 
  -3  11  11        3.91        3.75      1.50 o 
  -2  11  11      201.56      186.54      3.18 o 
  -1  11  11      216.87      219.30      3.46 o 
   0  11  11      271.80      268.41      4.86 o 
   1  11  11      141.07      127.73      3.28 o 
   2  11  11        7.42        5.16      1.45 o 
   3  11  11       10.20       11.57      1.93 o 
   4  11  11       24.06       28.54      2.51 o 
  -5  12  11        2.37        0.80      2.02 o 
  -4  12  11        7.73        5.28      1.65 o 
  -3  12  11       66.92       64.66      3.98 o 
  -2  12  11       41.89       39.49      2.00 o 
  -1  12  11        6.00        5.33      1.60 o 
   0  12  11       48.53       50.96      2.00 o 
   1  12  11       72.56       74.84      2.72 o 
   2  12  11       24.36       24.69      1.89 o 
   3  12  11        1.84       -0.22      1.73 o 
   4  12  11        1.80       -1.56      1.87 o 
  -4  13  11        2.62        1.55      1.67 o 
  -3  13  11       51.53       50.79      2.57 o 
  -2  13  11       38.01       29.68      1.79 o 
  -1  13  11      234.19      196.80      4.30 o 
   0  13  11       20.64       19.74      1.54 o 
   1  13  11       13.52       12.05      1.70 o 
   2  13  11        6.08        2.70      1.89 o 
   3  13  11        5.00        5.53      3.18 o 
  -4  14  11        0.05       -2.03      2.03 o 
  -3  14  11        0.50       -0.07      1.66 o 
  -2  14  11       20.60       20.16      1.66 o 
  -1  14  11       93.44       95.39      2.69 o 
   0  14  11       33.52       19.25      1.40 o 
   1  14  11        0.34       -0.11      1.92 o 
   2  14  11       69.37       80.88      3.00 o 
   3  14  11        9.14        8.92      2.47 o 
  -3  15  11      132.70      148.19      4.07 o 
  -2  15  11       65.12       65.46      3.00 o 
  -1  15  11       46.33       47.25      2.15 o 
   0  15  11      131.01      134.44      3.68 o 
   1  15  11      176.03      191.92      4.31 o 
   2  15  11       94.95      107.95      7.19 o 
  -3  16  11        0.67       -0.45      1.77 o 
  -2  16  11        3.56        1.35      1.74 o 
  -1  16  11        0.01       -0.34      1.21 o 
   0  16  11        1.06       -0.43      1.65 o 
   1  16  11       12.31        9.83      2.02 o 
   2  16  11       65.99       69.21      3.99 o 
  -2  17  11       57.58       60.03      3.00 o 
  -1  17  11       17.80       16.67      1.61 o 
   0  17  11        7.40        7.40      1.93 o 
   1  17  11       12.99       15.13      2.21 o 
  -6   0  12        1.42        2.27      2.07 o 
  -5   0  12       46.02       46.83      2.81 o 
  -4   0  12       33.84       32.70      1.65 o 
  -3   0  12       86.69       92.41      2.37 o 
  -2   0  12       49.73       56.31      1.78 o 
  -1   0  12        6.23        4.17      1.23 o 
   0   0  12     1756.82     1822.89     23.52 o 
   1   0  12       83.14       65.81      2.94 o 
   2   0  12       43.44       40.39      2.10 o 
   3   0  12       73.51       63.49      2.39 o 
   4   0  12        0.51        1.28      1.43 o 
   5   0  12       54.87       54.23      3.70 o 
  -6   1  12       64.25       76.92      2.64 o 
  -5   1  12       92.58       88.93      2.54 o 
  -4   1  12      194.42      176.09      2.28 o 
  -3   1  12      445.48      443.05      3.87 o 
  -2   1  12      637.65      647.93      5.40 o 
  -1   1  12     1406.06     1535.63     10.99 o 
   0   1  12        9.84       10.99      1.19 o 
   1   1  12      143.53      146.61      1.66 o 
   2   1  12       20.51       20.57      1.15 o 
   3   1  12        5.23        2.99      1.48 o 
   4   1  12        1.59        1.15      1.01 o 
   5   1  12        4.36        3.70      2.47 o 
  -6   2  12       26.86       28.82      1.93 o 
  -5   2  12       28.29       22.97      1.64 o 
  -4   2  12        0.07       -0.78      0.78 o 
  -3   2  12      139.40      127.49      2.07 o 
  -2   2  12      136.04      139.17      2.04 o 
  -1   2  12      527.90      548.74      4.61 o 
   0   2  12     1059.70     1133.00      9.40 o 
   1   2  12      109.33      123.81      1.56 o 
   2   2  12     1481.81     1514.98      9.79 o 
   3   2  12       58.05       65.29      1.75 o 
   4   2  12        0.02       -0.98      0.98 o 
   5   2  12        6.30        6.94      1.82 o 
  -6   3  12        5.27        4.26      1.50 o 
  -5   3  12       28.20       26.80      1.90 o 
  -4   3  12      529.24      498.51      4.66 o 
  -3   3  12       76.45       73.15      2.20 o 
  -2   3  12       11.51        8.87      0.84 o 
  -1   3  12       39.54       34.11      1.13 o 
   0   3  12      181.79      172.65      2.49 o 
   1   3  12       66.07       68.76      1.47 o 
   2   3  12      122.79      111.82      1.64 o 
   3   3  12        1.60       -0.90      0.90 o 
   4   3  12        4.91        2.16      1.63 o 
   5   3  12        0.63       -0.33      1.78 o 
  -6   4  12        8.58        6.96      1.77 o 
  -5   4  12      174.42      179.57      3.52 o 
  -4   4  12      296.94      308.41      3.43 o 
  -3   4  12     1055.62     1034.77      8.15 o 
  -2   4  12        6.55        6.51      0.85 o 
  -1   4  12        2.28        1.49      0.87 o 
   0   4  12       52.43       56.38      1.61 o 
   1   4  12       27.54       27.08      1.07 o 
   2   4  12        4.57        5.80      0.78 o 
   3   4  12        5.31        1.54      1.10 o 
   4   4  12        0.55       -1.07      1.17 o 
   5   4  12        0.03        0.23      1.93 o 
  -6   5  12       15.84       15.56      2.25 o 
  -5   5  12        1.52        2.72      1.53 o 
  -4   5  12        3.78        3.28      1.25 o 
  -3   5  12      173.44      164.67      2.74 o 
  -2   5  12       55.08       48.81      1.53 o 
  -1   5  12      259.42      245.98      2.72 o 
   0   5  12       54.47       57.31      1.66 o 
   1   5  12        1.23        1.60      0.72 o 
   2   5  12      199.93      214.30      2.46 o 
   3   5  12       57.67       63.36      2.09 o 
   4   5  12       23.70       16.85      1.74 o 
   5   5  12       18.81       19.52      3.08 o 
  -6   6  12        1.81        0.70      2.02 o 
  -5   6  12        3.94        4.38      1.65 o 
  -4   6  12        2.89        1.12      1.54 o 
  -3   6  12        4.14       -0.23      0.95 o 
  -2   6  12     1090.10     1053.19      7.58 o 
  -1   6  12       37.69       38.49      1.35 o 
   0   6  12     1288.90     1242.06      9.21 o 
   1   6  12     2161.15     2160.01     16.78 o 
   2   6  12      754.37      762.27      6.11 o 
   3   6  12      595.05      617.82      6.98 o 
   4   6  12       90.19       76.47      2.91 o 
   5   6  12       48.17       66.97      4.73 o 
  -6   7  12        7.28        7.42      2.25 o 
  -5   7  12      153.29      162.82      5.25 o 
  -4   7  12       99.38       97.84      3.08 o 
  -3   7  12      185.16      167.70      2.59 o 
  -2   7  12      261.15      275.88      3.51 o 
  -1   7  12        1.90        2.42      0.81 o 
   0   7  12       37.48       42.85      1.65 o 
   1   7  12      348.53      364.44      3.70 o 
   2   7  12      262.04      245.46      3.69 o 
   3   7  12        2.11        1.06      1.93 o 
   4   7  12        0.18       -1.52      1.52 o 
   5   7  12        0.23       -1.64      2.88 o 
  -6   8  12        3.70        4.12      2.16 o 
  -5   8  12       21.83       27.41      2.16 o 
  -4   8  12        9.17        7.47      1.32 o 
  -3   8  12        0.77        2.67      1.07 o 
  -2   8  12      737.30      763.57      6.61 o 
  -1   8  12      126.92      138.28      2.63 o 
   0   8  12       77.90       74.53      1.68 o 
   1   8  12       39.60       35.49      1.94 o 
   2   8  12      146.78      148.12      3.03 o 
   3   8  12      233.59      216.62      3.74 o 
   4   8  12      300.15      278.84      5.32 o 
  -5   9  12        3.80        3.82      1.75 o 
  -4   9  12       11.89       10.30      1.60 o 
  -3   9  12       23.89       24.21      1.52 o 
  -2   9  12      626.12      614.94      6.36 o 
  -1   9  12      138.65      125.14      2.67 o 
   0   9  12        0.00       -0.13      0.88 o 
   1   9  12      215.57      211.63      2.61 o 
   2   9  12        0.37       -1.29      1.29 o 
   3   9  12       28.61       25.22      2.16 o 
   4   9  12        4.63        3.19      1.78 o 
  -5  10  12        3.87        6.07      1.96 o 
  -4  10  12        4.39        4.70      1.53 o 
  -3  10  12        4.42        1.79      1.13 o 
  -2  10  12       53.99       59.09      2.48 o 
  -1  10  12       62.07       67.02      1.89 o 
   0  10  12        0.55        3.07      0.95 o 
   1  10  12       27.92       24.05      1.13 o 
   2  10  12        0.18        0.94      1.34 o 
   3  10  12        2.52        2.53      1.73 o 
   4  10  12        0.39        0.02      1.73 o 
  -5  11  12       41.58       47.95     10.27 o 
  -4  11  12        0.07       -1.01      1.58 o 
  -3  11  12       60.80       61.11      2.72 o 
  -2  11  12      159.51      155.93      3.00 o 
  -1  11  12      151.00      156.63      2.62 o 
   0  11  12      153.14      153.15      3.28 o 
   1  11  12        5.12        4.11      1.50 o 
   2  11  12        2.93        1.09      1.56 o 
   3  11  12       29.27       28.14      2.46 o 
   4  11  12        2.43        4.04      1.93 o 
  -5  12  12        0.26       -2.88      3.08 o 
  -4  12  12        0.30        0.91      1.62 o 
  -3  12  12       72.65       62.33      2.77 o 
  -2  12  12       30.30       24.87      1.71 o 
  -1  12  12        0.38        1.09      1.23 o 
   0  12  12        0.46        1.19      1.19 o 
   1  12  12       87.65       83.41      2.84 o 
   2  12  12      184.49      185.64      3.83 o 
   3  12  12        0.88       -0.29      1.78 o 
  -4  13  12       72.23       80.72      3.20 o 
  -3  13  12       34.90       39.04      2.71 o 
  -2  13  12       13.93       16.73      1.58 o 
  -1  13  12      118.40      116.06      3.71 o 
   0  13  12       20.69       24.52      1.66 o 
   1  13  12        1.34        0.67      1.50 o 
   2  13  12       16.33       11.72      1.77 o 
   3  13  12       23.56       26.26      2.60 o 
  -4  14  12        7.73        5.24      2.32 o 
  -3  14  12       12.70       13.06      2.64 o 
  -2  14  12        9.20       10.13      1.50 o 
  -1  14  12       18.21       19.22      1.67 o 
   0  14  12       61.74       65.21      2.97 o 
   1  14  12       19.46       14.60      1.93 o 
   2  14  12        0.99        1.85      2.05 o 
   3  14  12        2.40        2.73      2.36 o 
  -3  15  12       19.19       20.47      2.25 o 
  -2  15  12        2.73        1.00      1.85 o 
  -1  15  12       24.73       21.76      1.76 o 
   0  15  12        0.04       -1.51      1.58 o 
   1  15  12        4.56        3.77      1.78 o 
   2  15  12        0.17        1.40      2.16 o 
  -3  16  12        0.01        1.72      1.86 o 
  -2  16  12       27.56       17.64      2.17 o 
  -1  16  12       26.55       33.92      2.07 o 
   0  16  12       59.30       65.77      3.12 o 
   1  16  12        6.29        6.09      1.90 o 
   2  16  12        4.21        3.57      2.31 o 
  -2  17  12        3.63        2.88      1.90 o 
  -1  17  12        1.20        2.10      1.84 o 
   0  17  12        3.77        3.01      1.90 o 
   1  17  12        3.92        4.11      1.90 o 
  -6   1  13       14.67       17.88      1.78 o 
  -5   1  13       10.16       10.50      1.43 o 
  -4   1  13      134.38      118.67      1.97 o 
  -3   1  13       47.96       55.06      1.48 o 
  -2   1  13     1241.12     1308.90      9.77 o 
  -1   1  13      605.23      639.31      5.24 o 
   0   1  13        7.19        6.69      0.67 o 
   1   1  13       24.14       21.49      0.89 o 
   2   1  13       25.59       23.73      1.34 o 
   3   1  13      537.39      542.42      5.39 o 
   4   1  13        0.41       -0.44      1.16 o 
   5   1  13        3.26        3.29      2.26 o 
  -6   2  13        4.53        6.68      1.59 o 
  -5   2  13        3.55        3.72      1.34 o 
  -4   2  13       29.98       22.85      1.22 o 
  -3   2  13        0.06       -1.39      1.39 o 
  -2   2  13       77.85       68.21      1.62 o 
  -1   2  13      459.60      449.38      4.01 o 
   0   2  13        1.21        0.62      0.82 o 
   1   2  13      243.23      226.42      2.43 o 
   2   2  13       51.30       55.12      1.23 o 
   3   2  13       28.11       30.50      1.54 o 
   4   2  13        2.51        0.35      1.22 o 
   5   2  13       18.67       17.87      2.67 o 
  -6   3  13        0.40        2.33      1.71 o 
  -5   3  13       75.93       79.13      2.50 o 
  -4   3  13      283.36      285.35      3.36 o 
  -3   3  13       52.62       54.64      3.00 o 
  -2   3  13        1.47        0.06      0.76 o 
  -1   3  13      149.50      182.36      2.46 o 
   0   3  13      119.45      121.85      2.65 o 
   1   3  13     1048.76     1071.77      8.38 o 
   2   3  13       67.95       62.02      1.35 o 
   3   3  13       25.84       24.13      1.28 o 
   4   3  13      123.32      135.06      3.39 o 
   5   3  13        3.16        9.86      2.67 o 
  -6   4  13        0.12       -0.04      1.68 o 
  -5   4  13       56.54       62.92      2.35 o 
  -4   4  13      691.26      689.40      6.25 o 
  -3   4  13      641.92      641.89      5.69 o 
  -2   4  13       36.58       38.23      1.37 o 
  -1   4  13      174.84      160.34      2.62 o 
   0   4  13      223.08      210.95      3.47 o 
   1   4  13        3.17        0.62      0.84 o 
   2   4  13      140.41      136.49      1.82 o 
   3   4  13       88.40       72.00      2.21 o 
   4   4  13       15.15       20.70      1.87 o 
   5   4  13       47.85       39.44      3.70 o 
  -6   5  13        0.94       -0.45      1.96 o 
  -5   5  13       62.01       49.25      3.79 o 
  -4   5  13       32.99       32.20      1.66 o 
  -3   5  13      341.96      328.72      3.67 o 
  -2   5  13      420.08      406.03      4.84 o 
  -1   5  13        9.13        8.12      1.10 o 
   0   5  13        0.71        0.14      1.66 o 
   1   5  13       12.70        8.69      1.99 o 
   2   5  13        0.05       -0.41      0.90 o 
   3   5  13        7.31        6.42      1.54 o 
   4   5  13       10.60        9.17      2.05 o 
   5   5  13       31.10       29.99      3.70 o 
  -6   6  13        0.02       -1.44      2.88 o 
  -5   6  13        5.00        3.97      1.81 o 
  -4   6  13       11.61       10.34      1.35 o 
  -3   6  13       70.19       73.42      1.89 o 
  -2   6  13      330.96      336.31      3.65 o 
  -1   6  13       33.47       34.08      1.27 o 
   0   6  13      767.80      784.11      7.24 o 
   1   6  13      484.38      475.28      4.38 o 
   2   6  13       21.29       19.59      1.11 o 
   3   6  13      131.64      125.89      3.33 o 
   4   6  13      186.23      193.17      4.33 o 
   5   6  13        0.80        0.62      2.88 o 
  -6   7  13        0.43        0.64      1.96 o 
  -5   7  13        1.24        1.39      1.56 o 
  -4   7  13       12.85       11.18      1.38 o 
  -3   7  13       15.46       15.79      1.21 o 
  -2   7  13        0.07        1.95      1.02 o 
  -1   7  13       58.00       55.71      2.32 o 
   0   7  13       85.15       89.54      1.85 o 
   1   7  13      228.98      214.27      2.57 o 
   2   7  13       52.81       60.84      2.80 o 
   3   7  13      221.45      234.26      6.68 o 
   4   7  13       25.09       16.68      2.07 o 
  -5   8  13       48.45       52.96      2.71 o 
  -4   8  13       59.55       56.97      2.26 o 
  -3   8  13      203.99      177.74      2.76 o 
  -2   8  13      109.16      105.84      2.23 o 
  -1   8  13      329.20      320.00      5.25 o 
   0   8  13      156.76      153.21      2.68 o 
   1   8  13      187.65      195.44      2.88 o 
   2   8  13      219.52      217.99      3.69 o 
   3   8  13       27.86       30.43      2.27 o 
   4   8  13        7.07        8.88      1.93 o 
  -5   9  13        0.02        1.58      1.68 o 
  -4   9  13      122.69      136.50      3.01 o 
  -3   9  13        9.32       14.01      1.37 o 
  -2   9  13      449.27      414.79      5.00 o 
  -1   9  13      212.82      191.78      3.15 o 
   0   9  13       91.71       88.39      1.92 o 
   1   9  13        1.32       -0.33      0.95 o 
   2   9  13        4.13        2.32      1.29 o 
   3   9  13       28.77       32.12      3.18 o 
   4   9  13        9.00       15.92      2.07 o 
  -5  10  13        6.14        6.91      2.07 o 
  -4  10  13      221.89      219.73      4.34 o 
  -3  10  13      261.31      264.38      3.91 o 
  -2  10  13       64.69       81.35      3.17 o 
  -1  10  13        5.72       11.28      1.16 o 
   0  10  13      113.38      117.67      4.41 o 
   1  10  13      157.53      162.32      8.29 o 
   2  10  13       18.05       14.77      1.64 o 
   3  10  13        2.89        3.29      2.57 o 
   4  10  13       22.16       22.13      2.42 o 
  -5  11  13        0.45        0.09      2.10 o 
  -4  11  13       30.53       27.29      2.13 o 
  -3  11  13       77.39       70.70      2.88 o 
  -2  11  13      197.72      178.11      3.31 o 
  -1  11  13       25.01       26.31      1.62 o 
   0  11  13        5.69        8.03      1.32 o 
   1  11  13      120.59      112.14      3.24 o 
   2  11  13        6.22        6.54      1.53 o 
   3  11  13       26.52       26.07      2.46 o 
   4  11  13       36.93       40.72      2.86 o 
  -4  12  13       18.68       17.05      1.97 o 
  -3  12  13       10.74       10.96      1.77 o 
  -2  12  13        2.94        4.40      1.30 o 
  -1  12  13        5.74        5.51      1.35 o 
   0  12  13        6.83        4.87      1.25 o 
   1  12  13       66.94       55.81      2.64 o 
   2  12  13       21.53       18.37      2.39 o 
   3  12  13        0.04       -1.45      2.47 o 
  -4  13  13       45.42       47.15      3.56 o 
  -3  13  13       29.97       33.36      2.33 o 
  -2  13  13        2.10        2.34      1.32 o 
  -1  13  13        0.01       -1.23      1.23 o 
   0  13  13      120.90      119.09      2.91 o 
   1  13  13       33.70       38.66      2.37 o 
   2  13  13      126.31      122.74      4.27 o 
   3  13  13        1.68        3.59      2.10 o 
  -4  14  13        0.01       -0.40      2.98 o 
  -3  14  13       29.46       30.43      2.38 o 
  -2  14  13       13.25       12.59      1.64 o 
  -1  14  13       34.11       36.00      1.99 o 
   0  14  13        0.60       -1.53      1.53 o 
   1  14  13        1.48        0.82      1.66 o 
   2  14  13        0.01        0.69      2.10 o 
  -3  15  13        0.12       -1.57      1.92 o 
  -2  15  13      106.07      106.97      3.56 o 
  -1  15  13       13.26       10.44      1.59 o 
   0  15  13       43.61       41.59      2.53 o 
   1  15  13       11.91       13.62      1.97 o 
   2  15  13        3.96        4.24      2.25 o 
  -2  16  13        1.75        0.45      1.82 o 
  -1  16  13       81.71      101.48      3.03 o 
   0  16  13        0.21       -0.65      1.70 o 
   1  16  13        5.74        3.77      1.90 o 
  -1  17  13        4.97        5.52      1.93 o 
   0  17  13        5.62        4.19      1.93 o 
  -6   0  14        1.46        1.19      2.16 o 
  -5   0  14      101.88       99.43      3.91 o 
  -4   0  14       19.60       26.18      1.87 o 
  -3   0  14      189.23      165.19      4.06 o 
  -2   0  14       83.11       72.67      2.18 o 
  -1   0  14      704.66      692.85      7.25 o 
   0   0  14       86.05       88.76      2.75 o 
   1   0  14      261.34      267.72      4.41 o 
   2   0  14       10.55        6.57      1.85 o 
   3   0  14      223.46      248.78      6.57 o 
   4   0  14        3.38        3.70      2.05 o 
  -6   1  14        1.27        1.03      1.42 o 
  -5   1  14       14.00       13.32      1.49 o 
  -4   1  14        5.77        2.61      1.19 o 
  -3   1  14      167.86      165.37      2.23 o 
  -2   1  14      675.80      674.21      5.75 o 
  -1   1  14      166.36      153.73      2.70 o 
   0   1  14      443.30      460.46      5.92 o 
   1   1  14       59.91       59.40      1.29 o 
   2   1  14      115.55      103.17      2.89 o 
   3   1  14       14.85       12.92      1.34 o 
   4   1  14       15.89       19.61      1.81 o 
   5   1  14        3.70        4.73      2.47 o 
  -6   2  14        4.14        2.61      1.70 o 
  -5   2  14       17.46       18.03      1.63 o 
  -4   2  14       63.80       75.49      1.90 o 
  -3   2  14      248.46      240.36      3.03 o 
  -2   2  14      114.87      103.85      2.64 o 
  -1   2  14      177.35      176.96      2.22 o 
   0   2  14       42.45       46.31      1.34 o 
   1   2  14       45.13       44.29      1.27 o 
   2   2  14       37.21       38.53      4.50 o 
   3   2  14       27.51       24.87      1.50 o 
   4   2  14       34.99       40.37      2.32 o 
   5   2  14       72.17       96.14      4.93 o 
  -6   3  14       27.97       29.97      2.95 o 
  -5   3  14       21.32       14.57      1.60 o 
  -4   3  14       45.96       34.84      1.76 o 
  -3   3  14        0.75       -1.70      1.70 o 
  -2   3  14        8.71       10.22      0.95 o 
  -1   3  14        0.07        0.20      0.98 o 
   0   3  14       26.01       29.36      2.13 o 
   1   3  14       41.91       49.31      2.16 o 
   2   3  14       22.67       19.98      1.42 o 
   3   3  14      178.40      164.66      3.07 o 
   4   3  14        1.47        1.95      1.52 o 
   5   3  14       54.74       81.35      4.93 o 
  -6   4  14        0.37       -1.85      1.89 o 
  -5   4  14       41.11       32.99      1.89 o 
  -4   4  14      151.78      143.01      2.44 o 
  -3   4  14       85.45       83.01      3.22 o 
  -2   4  14       66.22       60.61      3.70 o 
  -1   4  14      816.96      821.84      7.60 o 
   0   4  14      175.75      163.89      3.59 o 
   1   4  14      304.17      308.86      3.44 o 
   2   4  14       36.87       37.18      1.44 o 
   3   4  14        2.35       -1.12      1.37 o 
   4   4  14        2.24        1.96      1.58 o 
   5   4  14       16.00       14.18      3.08 o 
  -6   5  14        2.10        0.72      4.42 o 
  -5   5  14       29.32       27.08      2.85 o 
  -4   5  14       84.38       81.34      2.34 o 
  -3   5  14      113.25      109.41      2.89 o 
  -2   5  14      213.25      215.67      3.86 o 
  -1   5  14      433.34      427.47      4.75 o 
   0   5  14      404.04      393.58      4.43 o 
   1   5  14      147.88      144.72      2.18 o 
   2   5  14       45.55       48.48      1.42 o 
   3   5  14        3.29        3.49      2.16 o 
   4   5  14       22.77       23.36      6.27 o 
  -6   6  14        6.81        6.85      2.25 o 
  -5   6  14        4.03        3.19      1.58 o 
  -4   6  14        2.14        2.17      1.17 o 
  -3   6  14        6.42        7.08      1.07 o 
  -2   6  14        2.38        2.33      1.00 o 
  -1   6  14        0.02       -0.39      1.10 o 
   0   6  14        0.10       -0.96      0.96 o 
   1   6  14      146.22      142.46      2.18 o 
   2   6  14       60.34       56.66      1.60 o 
   3   6  14        3.38        3.27      2.67 o 
   4   6  14       55.87       68.23      3.10 o 
  -6   7  14        8.78        8.63      3.49 o 
  -5   7  14        0.13        0.13      1.61 o 
  -4   7  14        1.72        0.72      1.39 o 
  -3   7  14      269.30      278.72      3.46 o 
  -2   7  14      269.03      267.65      3.31 o 
  -1   7  14     1600.97     1633.29     12.10 o 
   0   7  14      103.98      103.24      2.33 o 
   1   7  14      118.98      117.25      2.28 o 
   2   7  14       30.18       32.32      2.49 o 
   3   7  14        7.33        3.10      1.58 o 
   4   7  14       71.16       66.64      3.16 o 
  -5   8  14       39.96       42.91      2.53 o 
  -4   8  14        0.12        1.45      1.28 o 
  -3   8  14        8.73        5.80      1.11 o 
  -2   8  14      146.82      147.43      2.54 o 
  -1   8  14       24.18       23.45      1.34 o 
   0   8  14       21.07       17.90      1.02 o 
   1   8  14      199.98      207.19      3.17 o 
   2   8  14      251.87      267.03      5.51 o 
   3   8  14       77.03       70.66      3.10 o 
   4   8  14      105.22       96.82      3.60 o 
  -5   9  14        6.16        4.01      1.78 o 
  -4   9  14        0.88        0.31      1.38 o 
  -3   9  14        6.47        5.97      1.29 o 
  -2   9  14        0.41       -0.16      1.01 o 
  -1   9  14        5.89        8.34      1.05 o 
   0   9  14        0.64        0.38      1.09 o 
   1   9  14        9.38        9.92      1.49 o 
   2   9  14       98.16       90.67      2.76 o 
   3   9  14       48.85       45.78      4.93 o 
   4   9  14       10.12        8.15      2.07 o 
  -5  10  14        5.52        8.93      2.07 o 
  -4  10  14       18.70       17.79      1.89 o 
  -3  10  14       81.32       77.36      2.40 o 
  -2  10  14       50.46       39.31      1.90 o 
  -1  10  14       45.46       37.25      1.79 o 
   0  10  14       25.00       20.76      1.50 o 
   1  10  14        3.00        1.05      1.38 o 
   2  10  14      182.47      189.80      4.85 o 
   3  10  14       41.88       39.38      2.66 o 
   4  10  14        3.25        0.96      1.96 o 
  -5  11  14        3.44        5.03      2.32 o 
  -4  11  14        2.16        4.36      1.70 o 
  -3  11  14       65.45       66.60      2.85 o 
  -2  11  14       24.61       21.93      2.12 o 
  -1  11  14       49.06       46.69      2.07 o 
   0  11  14       43.48       37.52      1.81 o 
   1  11  14       10.58        9.50      1.58 o 
   2  11  14        9.50        4.35      1.87 o 
   3  11  14       17.69       20.16      2.31 o 
  -4  12  14       93.96      117.06      4.95 o 
  -3  12  14       27.52       33.85      2.33 o 
  -2  12  14        0.71        1.06      1.30 o 
  -1  12  14       18.16       19.62      1.64 o 
   0  12  14       18.01       15.77      1.52 o 
   1  12  14        9.39        6.47      1.65 o 
   2  12  14        9.41        7.91      2.03 o 
   3  12  14        3.12        1.02      2.57 o 
  -4  13  14       50.88       59.01      3.03 o 
  -3  13  14      140.76      162.35      5.12 o 
  -2  13  14       90.10       84.36      2.67 o 
  -1  13  14      163.47      164.96      3.39 o 
   0  13  14      120.88      124.23      4.30 o 
   1  13  14       65.90       87.14      4.17 o 
   2  13  14        7.37        9.61      2.31 o 
   3  13  14        8.10        7.41      2.88 o 
  -3  14  14       16.09       16.25      2.17 o 
  -2  14  14       66.11       61.67      2.56 o 
  -1  14  14       97.82      100.17      3.02 o 
   0  14  14       54.55       49.85      2.61 o 
   1  14  14        0.62       -1.58      1.58 o 
   2  14  14        0.64        1.37      2.10 o 
  -3  15  14        4.48        4.05      1.93 o 
  -2  15  14       13.70       19.86      2.17 o 
  -1  15  14        2.83        0.81      1.46 o 
   0  15  14       11.25       10.22      2.58 o 
   1  15  14       24.57       25.67      2.37 o 
  -2  16  14        7.50        9.20      2.31 o 
  -1  16  14        3.13        6.26      1.96 o 
   0  16  14        1.35        2.26      1.86 o 
   1  16  14        4.22        3.56      1.97 o 
  -6   1  15        4.32        2.88      1.80 o 
  -5   1  15      124.06      135.23      3.10 o 
  -4   1  15      186.39      185.83      2.55 o 
  -3   1  15      254.08      247.57      2.84 o 
  -2   1  15      500.88      498.37      4.66 o 
  -1   1  15       71.49       68.71      1.45 o 
   0   1  15       10.46       12.22      0.74 o 
   1   1  15       47.41       48.95      1.63 o 
   2   1  15       16.24       12.25      1.60 o 
   3   1  15        1.28        1.44      1.45 o 
   4   1  15       32.21       35.48      3.70 o 
  -6   2  15        1.25        4.13      1.76 o 
  -5   2  15       36.03       32.41      1.91 o 
  -4   2  15        0.06        0.84      0.93 o 
  -3   2  15       90.19       70.31      1.83 o 
  -2   2  15       32.35       27.21      1.23 o 
  -1   2  15       54.07       55.03      1.30 o 
   0   2  15      199.94      209.34      3.39 o 
   1   2  15        1.03       -0.68      0.68 o 
   2   2  15       71.28       79.36      2.83 o 
   3   2  15       45.02       39.29      4.42 o 
   4   2  15        0.20       -1.52      1.52 o 
  -6   3  15        9.18       13.15      3.18 o 
  -5   3  15       68.71       69.83      2.52 o 
  -4   3  15       55.80       62.98      1.92 o 
  -3   3  15       14.01        9.81      1.08 o 
  -2   3  15       14.50       14.89      1.09 o 
  -1   3  15       74.36       67.89      2.70 o 
   0   3  15      638.91      608.57      5.98 o 
   1   3  15      188.48      175.09      2.66 o 
   2   3  15        8.07        7.76      1.60 o 
   3   3  15       41.21       41.39      2.47 o 
   4   3  15      103.38      100.95      3.33 o 
  -6   4  15       24.10       27.83      2.68 o 
  -5   4  15       11.23        9.34      1.51 o 
  -4   4  15       59.07       56.34      1.83 o 
  -3   4  15       17.30       14.04      1.17 o 
  -2   4  15        3.28        1.53      1.84 o 
  -1   4  15       21.28       19.02      1.55 o 
   0   4  15     1208.96     1211.75     11.50 o 
   1   4  15      441.58      439.53      4.10 o 
   2   4  15      106.60      103.71      5.75 o 
   3   4  15       21.18       20.39      2.05 o 
   4   4  15        0.01        1.62      1.73 o 
  -6   5  15        7.54        6.38      2.10 o 
  -5   5  15       10.96        6.56      1.69 o 
  -4   5  15       23.20       20.65      1.54 o 
  -3   5  15       19.79       20.13      1.29 o 
  -2   5  15     1055.89     1077.76      8.58 o 
  -1   5  15      776.65      773.25      9.10 o 
   0   5  15      577.50      610.13      6.11 o 
   1   5  15        2.30        2.80      0.96 o 
   2   5  15        0.05       -1.45      1.45 o 
   3   5  15       29.99       25.45      2.10 o 
   4   5  15       32.81       29.84      2.31 o 
  -6   6  15        4.02        3.56      2.16 o 
  -5   6  15        0.40        1.02      1.58 o 
  -4   6  15        0.72        0.67      1.20 o 
  -3   6  15        0.94       -0.23      0.95 o 
  -2   6  15        0.88       -1.07      1.07 o 
  -1   6  15      142.85      154.82      2.90 o 
   0   6  15       68.16       67.90      2.05 o 
   1   6  15       21.36       17.37      1.04 o 
   2   6  15        5.97        4.90      1.67 o 
   3   6  15        6.21        4.35      1.67 o 
   4   6  15        8.14        9.84      2.02 o 
  -5   7  15       21.86       18.61      2.04 o 
  -4   7  15       27.80       26.18      1.71 o 
  -3   7  15        8.42        8.62      1.15 o 
  -2   7  15       62.88       58.30      2.13 o 
  -1   7  15       14.22       12.86      1.36 o 
   0   7  15       12.87       12.34      1.25 o 
   1   7  15       20.43       18.20      1.62 o 
   2   7  15       90.59       91.38      3.33 o 
   3   7  15       60.68       61.86      3.04 o 
   4   7  15        0.81        0.98      1.95 o 
  -5   8  15       40.64       44.02      2.64 o 
  -4   8  15       12.24        8.76      1.46 o 
  -3   8  15      297.98      293.24      4.15 o 
  -2   8  15        6.61        8.68      1.42 o 
  -1   8  15      186.06      194.56      3.45 o 
   0   8  15        7.50        5.51      1.18 o 
   1   8  15      276.95      280.54      4.50 o 
   2   8  15      218.32      232.88      5.14 o 
   3   8  15       15.67       16.63      2.36 o 
   4   8  15       48.27       47.28      2.86 o 
  -5   9  15        1.57        0.44      1.83 o 
  -4   9  15       30.50       32.25      1.90 o 
  -3   9  15      171.92      172.12      4.06 o 
  -2   9  15      214.77      221.69      5.19 o 
  -1   9  15        0.68        2.11      1.15 o 
   0   9  15       39.22       41.83      1.85 o 
   1   9  15      179.80      171.77      3.60 o 
   2   9  15       13.43       11.05      2.10 o 
   3   9  15        0.01       -0.46      1.87 o 
   4   9  15       92.01       92.82      3.80 o 
  -5  10  15        1.63        3.22      1.95 o 
  -4  10  15       35.09       28.40      2.21 o 
  -3  10  15       49.99       40.63      2.00 o 
  -2  10  15       49.13       49.61      2.15 o 
  -1  10  15        5.04        8.25      1.60 o 
   0  10  15      194.37      210.48      4.48 o 
   1  10  15      115.97      119.39      3.24 o 
   2  10  15       50.39       46.83      4.31 o 
   3  10  15       26.21       26.88      2.51 o 
  -4  11  15       27.42       18.94      2.12 o 
  -3  11  15      142.10      144.30      5.74 o 
  -2  11  15       67.12       80.85      2.53 o 
  -1  11  15       21.67       22.41      1.66 o 
   0  11  15        6.02        4.62      1.32 o 
   1  11  15      117.47      118.26      3.32 o 
   2  11  15       48.53       44.60      2.98 o 
   3  11  15       14.62       12.40      4.83 o 
  -4  12  15      136.69      151.56      4.11 o 
  -3  12  15       18.05       15.81      2.01 o 
  -2  12  15       38.85       34.40      1.95 o 
  -1  12  15        0.25       -0.60      1.32 o 
   0  12  15       23.84       24.65      2.09 o 
   1  12  15       25.39       22.36      2.02 o 
   2  12  15       93.43       83.07      3.85 o 
   3  12  15        6.77        5.40      2.25 o 
  -4  13  15        2.08        5.10      2.39 o 
  -3  13  15       18.08       24.99      2.29 o 
  -2  13  15       11.95       13.54      1.72 o 
  -1  13  15        0.50        0.23      1.35 o 
   0  13  15        6.20        4.59      1.78 o 
   1  13  15        1.49        0.81      1.74 o 
   2  13  15       11.84        9.15      2.39 o 
  -3  14  15        0.83       -1.07      1.74 o 
  -2  14  15        1.14       -0.99      1.46 o 
  -1  14  15       13.83       14.52      1.64 o 
   0  14  15        8.77        9.92      1.93 o 
   1  14  15       32.52       32.50      2.45 o 
   2  14  15       17.01       23.19      4.73 o 
  -2  15  15       25.60       30.88      2.49 o 
  -1  15  15        0.05        0.75      1.74 o 
   0  15  15        0.01       -0.41      1.74 o 
   1  15  15       66.96       66.06      3.04 o 
  -1  16  15        0.38        5.35      2.47 o 
   0  16  15       94.58      113.18      5.96 o 
  -6   0  16       26.36       23.42      3.90 o 
  -5   0  16       57.61       51.55      3.20 o 
  -4   0  16       69.55       61.42      2.52 o 
  -3   0  16       14.99       21.02      1.65 o 
  -2   0  16      203.33      193.00      3.32 o 
  -1   0  16        0.42       -0.82      0.82 o 
   0   0  16      257.92      214.44      4.35 o 
   1   0  16      142.22      125.17      3.25 o 
   2   0  16       48.07       45.20      3.49 o 
   3   0  16      561.34      542.14     11.30 o 
   4   0  16       27.28       20.75      3.08 o 
  -6   1  16       44.34       57.56      6.47 o 
  -5   1  16       88.17       95.34      2.80 o 
  -4   1  16       91.32       86.45      1.94 o 
  -3   1  16      174.18      154.63      2.97 o 
  -2   1  16       37.55       45.18      1.97 o 
  -1   1  16       22.40       26.16      1.07 o 
   0   1  16        8.46        6.62      1.07 o 
   1   1  16      252.33      251.56      3.18 o 
   2   1  16      246.57      231.42      4.65 o 
   3   1  16       60.85       54.39      2.88 o 
   4   1  16       31.81       27.84      2.25 o 
  -6   2  16       66.59       83.40      3.91 o 
  -5   2  16      114.61      101.29      2.97 o 
  -4   2  16       99.75      101.73      2.06 o 
  -3   2  16      337.11      325.30      3.74 o 
  -2   2  16      340.90      349.01      4.99 o 
  -1   2  16      326.08      317.07      3.98 o 
   0   2  16       20.72       19.94      2.18 o 
   1   2  16       16.60       16.11      0.92 o 
   2   2  16        7.75        4.01      1.95 o 
   3   2  16        0.03       -1.40      1.52 o 
   4   2  16        2.37       -1.02      2.16 o 
  -6   3  16        6.81        3.70      2.18 o 
  -5   3  16       33.31       36.79      2.05 o 
  -4   3  16       85.86       79.59      2.01 o 
  -3   3  16       35.57       31.36      1.44 o 
  -2   3  16        0.61       -1.04      1.44 o 
  -1   3  16      171.09      163.80      3.91 o 
   0   3  16      404.78      401.12      3.97 o 
   1   3  16       11.94        9.20      0.88 o 
   2   3  16       37.19       31.75      2.18 o 
   3   3  16       11.22       11.33      1.81 o 
   4   3  16       53.28       61.59      3.04 o 
  -6   4  16        2.05       -0.36      2.10 o 
  -5   4  16        0.01       -0.99      1.35 o 
  -4   4  16        7.18        5.92      1.33 o 
  -3   4  16        0.03       -0.95      0.95 o 
  -2   4  16       12.55       14.26      1.11 o 
  -1   4  16      160.49      145.21      2.85 o 
   0   4  16     1240.03     1281.66      9.77 o 
   1   4  16       32.12       26.39      1.17 o 
   2   4  16       18.36       21.61      1.96 o 
   3   4  16        3.42        2.32      1.52 o 
   4   4  16       12.83       18.99      2.10 o 
  -5   5  16        7.23        6.36      1.74 o 
  -4   5  16       40.59       41.42      1.90 o 
  -3   5  16       37.05       29.98      1.46 o 
  -2   5  16       71.30       70.16      2.09 o 
  -1   5  16        1.20        1.34      1.18 o 
   0   5  16      196.07      206.56      3.18 o 
   1   5  16       33.23       26.44      1.17 o 
   2   5  16        0.62        1.54      1.60 o 
   3   5  16       30.90       39.21      2.54 o 
   4   5  16        0.94        4.00      1.87 o 
  -5   6  16        0.38       -1.65      1.65 o 
  -4   6  16       28.54       30.36      1.77 o 
  -3   6  16      166.02      171.29      3.54 o 
  -2   6  16      681.65      656.66      6.78 o 
  -1   6  16      129.13      125.04      2.59 o 
   0   6  16      182.50      184.13      3.05 o 
   1   6  16       35.61       35.78      2.52 o 
   2   6  16       10.38        6.76      2.57 o 
   3   6  16        0.71        0.87      1.81 o 
   4   6  16        0.02        3.86      1.95 o 
  -5   7  16       13.95       15.79      2.01 o 
  -4   7  16        1.74        0.26      1.33 o 
  -3   7  16       18.97       14.40      1.28 o 
  -2   7  16      253.80      232.08      3.67 o 
  -1   7  16       94.43       99.04      2.51 o 
   0   7  16       21.96       18.99      1.40 o 
   1   7  16      114.98      109.27      3.67 o 
   2   7  16        1.61        0.21      1.73 o 
   3   7  16        5.20        5.09      1.87 o 
   4   7  16        1.97       -1.81      3.08 o 
  -5   8  16        1.49        1.27      1.72 o 
  -4   8  16        2.38        3.02      1.38 o 
  -3   8  16        1.60       -1.16      1.16 o 
  -2   8  16        5.19        6.48      1.36 o 
  -1   8  16        0.11        1.54      1.17 o 
   0   8  16        1.62        1.54      1.17 o 
   1   8  16        0.66        1.58      1.42 o 
   2   8  16       20.96       20.01      2.25 o 
   3   8  16       16.17       20.48      2.31 o 
  -5   9  16        1.83        2.04      3.05 o 
  -4   9  16       61.15       60.86      3.35 o 
  -3   9  16       55.15       54.78      2.19 o 
  -2   9  16      154.45      155.02      3.13 o 
  -1   9  16       44.99       42.98      2.21 o 
   0   9  16        1.22        2.27      1.23 o 
   1   9  16        3.38        3.97      1.54 o 
   2   9  16       82.99       81.53      3.56 o 
   3   9  16       35.76       33.64      2.88 o 
  -5  10  16       69.44       80.30      3.59 o 
  -4  10  16       48.88       49.46      2.69 o 
  -3  10  16      112.06      103.23      3.20 o 
  -2  10  16      142.23      130.44      3.32 o 
  -1  10  16       53.38       62.72      2.73 o 
   0  10  16        0.70       -1.15      1.15 o 
   1  10  16       20.00       25.79      2.50 o 
   2  10  16      249.76      248.04      5.58 o 
   3  10  16       11.13       17.87      2.46 o 
  -4  11  16        9.06        6.88      1.97 o 
  -3  11  16       20.16       21.12      2.09 o 
  -2  11  16       30.08       28.08      1.82 o 
  -1  11  16       51.53       46.38      2.54 o 
   0  11  16       18.03       19.19      1.97 o 
   1  11  16        0.10        1.92      1.82 o 
   2  11  16       31.91       40.97      2.98 o 
   3  11  16       47.53       60.74      3.54 o 
  -4  12  16        0.97        1.53      1.86 o 
  -3  12  16       49.20       56.72      3.24 o 
  -2  12  16       83.91       89.16      2.74 o 
  -1  12  16      139.35      143.26      3.26 o 
   0  12  16       96.82      103.65      3.40 o 
   1  12  16        0.09        4.61      1.74 o 
   2  12  16        5.02        2.26      2.18 o 
  -3  13  16        1.67        7.48      1.93 o 
  -2  13  16        0.50        1.14      1.43 o 
  -1  13  16       13.00       10.85      1.64 o 
   0  13  16       29.70       30.60      2.41 o 
   1  13  16       24.95       25.88      2.81 o 
   2  13  16       41.91       32.25      3.08 o 
  -3  14  16        0.78       -0.45      1.82 o 
  -2  14  16       60.36       66.35      3.62 o 
  -1  14  16       30.18       29.72      2.02 o 
   0  14  16        0.01       -1.65      1.65 o 
   1  14  16        9.21       10.69      2.02 o 
  -2  15  16       44.04       58.64      3.00 o 
  -1  15  16       24.15       31.12      2.53 o 
   0  15  16        2.93       -1.78      1.78 o 
  -6   1  17       35.73       39.86      3.05 o 
  -5   1  17      154.74      157.04      3.39 o 
  -4   1  17      162.61      157.27      2.63 o 
  -3   1  17       59.22       52.53      1.62 o 
  -2   1  17       63.59       53.42      2.16 o 
  -1   1  17       31.29       27.17      1.54 o 
   0   1  17      135.09      133.45      2.53 o 
   1   1  17       34.01       34.75      2.02 o 
   2   1  17        0.07        0.96      1.52 o 
   3   1  17       13.85        8.94      1.81 o 
   4   1  17      108.18       95.30      3.49 o 
  -6   2  17        1.81        4.05      3.90 o 
  -5   2  17       13.89       10.77      1.67 o 
  -4   2  17       29.60       31.22      1.38 o 
  -3   2  17      486.24      472.89      4.81 o 
  -2   2  17      202.10      204.91      2.83 o 
  -1   2  17       20.07       18.95      1.44 o 
   0   2  17       15.82       14.39      1.25 o 
   1   2  17        0.48        1.05      0.94 o 
   2   2  17        0.66        0.31      1.45 o 
   3   2  17       30.76       39.49      2.88 o 
   4   2  17        2.40       -1.73      1.81 o 
  -6   3  17        2.74        4.04      2.25 o 
  -5   3  17       12.04       14.03      1.78 o 
  -4   3  17       12.59       10.84      1.14 o 
  -3   3  17       94.85      101.76      2.21 o 
  -2   3  17       87.00       83.31      1.91 o 
  -1   3  17      878.52      865.75      8.16 o 
   0   3  17       45.78       44.88      2.19 o 
   1   3  17      201.03      198.21      3.29 o 
   2   3  17        4.45        0.92      1.60 o 
   3   3  17       19.60       23.67      2.18 o 
   4   3  17       71.23       87.39      3.48 o 
  -5   4  17       36.54       37.85      2.13 o 
  -4   4  17        2.55        0.86      1.23 o 
  -3   4  17       19.09       13.91      1.25 o 
  -2   4  17        8.47        4.31      1.19 o 
  -1   4  17        1.02       -0.31      1.20 o 
   0   4  17      209.24      212.40      2.85 o 
   1   4  17      209.94      200.94      3.68 o 
   2   4  17       14.36       12.34      1.89 o 
   3   4  17        0.09       -1.54      1.75 o 
   4   4  17        7.22       11.65      2.10 o 
  -5   5  17        5.04        4.01      1.90 o 
  -4   5  17        0.88        0.73      1.26 o 
  -3   5  17       12.25        6.41      1.13 o 
  -2   5  17        0.12       -1.45      1.45 o 
  -1   5  17       62.44       59.11      2.10 o 
   0   5  17        3.40        3.10      1.17 o 
   1   5  17        4.27        2.79      1.47 o 
   2   5  17      239.13      236.18     11.30 o 
   3   5  17        2.75        5.09      1.81 o 
   4   5  17       40.75       45.31      2.89 o 
  -5   6  17        0.34        0.21      1.65 o 
  -4   6  17        0.46       -1.18      1.18 o 
  -3   6  17       88.27       84.43      2.16 o 
  -2   6  17      119.77      119.91      2.70 o 
  -1   6  17      133.05      127.49      2.72 o 
   0   6  17       81.05       83.92      2.25 o 
   1   6  17        2.29        1.71      1.30 o 
   2   6  17       27.17       26.46      2.32 o 
   3   6  17       14.42       10.99      2.10 o 
   4   6  17       44.46       42.37      2.81 o 
  -5   7  17       39.92       38.11      3.66 o 
  -4   7  17        7.50        5.26      1.41 o 
  -3   7  17        4.73        2.51      1.13 o 
  -2   7  17      162.72      161.06      3.11 o 
  -1   7  17        1.53        1.64      1.13 o 
   0   7  17       86.96       83.95      2.91 o 
   1   7  17       74.35       70.89      2.52 o 
   2   7  17       27.52       28.98      2.47 o 
   3   7  17        0.23       -1.22      1.81 o 
  -5   8  17        2.82        1.88      1.82 o 
  -4   8  17        1.33        1.03      1.40 o 
  -3   8  17       62.35       62.73      2.29 o 
  -2   8  17        4.45        3.42      1.50 o 
  -1   8  17      201.29      199.27      3.47 o 
   0   8  17       71.84       78.52      2.35 o 
   1   8  17      107.81      113.20      3.08 o 
   2   8  17       58.40       51.77      3.20 o 
   3   8  17       27.38       29.37      2.60 o 
  -5   9  17        0.08       -1.86      1.86 o 
  -4   9  17        0.53       -1.83      1.83 o 
  -3   9  17       18.52       17.09      1.61 o 
  -2   9  17       43.46       51.41      4.48 o 
  -1   9  17       54.27       55.75      2.31 o 
   0   9  17      137.86      137.00      4.48 o 
   1   9  17       10.95       16.16      1.77 o 
   2   9  17        1.05        1.30      1.96 o 
   3   9  17       14.26       13.71      2.31 o 
  -4  10  17       52.19       63.89      3.20 o 
  -3  10  17        0.91        5.54      1.40 o 
  -2  10  17        0.20        0.73      1.33 o 
  -1  10  17      168.91      182.64      3.49 o 
   0  10  17        6.41        5.85      1.70 o 
   1  10  17       85.09       81.59      3.00 o 
   2  10  17        0.54        0.62      2.05 o 
   3  10  17        0.55        0.72      2.03 o 
  -4  11  17      126.47      138.24      3.99 o 
  -3  11  17        7.60        5.86      1.81 o 
  -2  11  17       10.10       13.51      1.61 o 
  -1  11  17       91.39       88.18      2.68 o 
   0  11  17       20.10       19.35      2.01 o 
   1  11  17       48.95       47.64      3.96 o 
   2  11  17       56.76       60.09      3.63 o 
  -4  12  17        0.10        1.46      1.82 o 
  -3  12  17       39.74       38.98      2.61 o 
  -2  12  17        4.09        4.95      1.48 o 
  -1  12  17        0.01        0.58      1.41 o 
   0  12  17       26.06       25.48      2.29 o 
   1  12  17       56.15       58.20      2.91 o 
   2  12  17       37.40       30.81      2.91 o 
  -3  13  17       16.62       15.53      2.39 o 
  -2  13  17        0.19       -0.28      1.46 o 
  -1  13  17       28.37       24.80      1.89 o 
   0  13  17       50.76       59.12      2.88 o 
   1  13  17       32.06       33.75      3.05 o 
  -2  14  17        0.35       -1.48      1.48 o 
  -1  14  17        0.10        0.24      1.82 o 
   0  14  17        0.01        0.27      1.78 o 
   1  14  17        0.84        3.39      2.98 o 
  -1  15  17       60.38       65.71      5.90 o 
   0  15  17       41.77       44.17      4.93 o 
  -5   0  18       19.02       17.58      2.67 o 
  -4   0  18        5.01        2.19      1.46 o 
  -3   0  18      109.26      105.37      3.88 o 
  -2   0  18      206.01      205.95      3.63 o 
  -1   0  18       23.92       29.03      1.33 o 
   0   0  18      194.10      199.69      4.73 o 
   1   0  18       83.27       85.91      2.95 o 
   2   0  18       22.34       20.95      3.08 o 
   3   0  18        1.52        2.88      2.47 o 
   4   0  18       94.49      109.09      5.34 o 
  -5   1  18      165.60      180.08      3.67 o 
  -4   1  18       55.41       63.64      1.87 o 
  -3   1  18      122.94      107.06      2.07 o 
  -2   1  18        0.12        0.09      0.81 o 
  -1   1  18      265.81      263.43      3.10 o 
   0   1  18      229.84      215.08      3.22 o 
   1   1  18        0.32        0.21      0.99 o 
   2   1  18       50.01       45.69      2.75 o 
   3   1  18       23.15       17.03      2.10 o 
   4   1  18       29.75       29.51      4.31 o 
  -5   2  18       27.37       27.81      1.98 o 
  -4   2  18       11.57       11.25      1.16 o 
  -3   2  18        0.05       -0.93      0.93 o 
  -2   2  18        0.12        0.17      0.90 o 
  -1   2  18      295.33      306.14      4.13 o 
   0   2  18        9.87       10.80      1.25 o 
   1   2  18      179.62      175.38      3.41 o 
   2   2  18      191.68      174.48      5.44 o 
   3   2  18        0.36        0.35      1.67 o 
   4   2  18        0.00       -0.50      2.26 o 
  -5   3  18        0.01       -1.35      1.41 o 
  -4   3  18        3.54        1.84      1.04 o 
  -3   3  18        3.32        3.31      1.08 o 
  -2   3  18       38.25       38.86      1.87 o 
  -1   3  18       53.82       59.50      2.13 o 
   0   3  18        1.31        1.02      1.12 o 
   1   3  18       78.71       81.48      2.50 o 
   2   3  18       20.97       21.44      2.18 o 
   3   3  18        7.97        4.47      1.81 o 
   4   3  18        1.64        4.09      2.02 o 
  -5   4  18       19.22       18.16      1.84 o 
  -4   4  18        0.35        1.94      1.30 o 
  -3   4  18        9.04        8.61      1.20 o 
  -2   4  18        4.01        2.88      0.98 o 
  -1   4  18       25.36       25.94      1.62 o 
   0   4  18        0.07       -0.98      1.10 o 
   1   4  18        3.51        2.05      1.29 o 
   2   4  18       31.77       28.02      2.39 o 
   3   4  18        3.48        0.62      1.74 o 
   4   4  18       89.21      107.72      3.91 o 
  -5   5  18       13.90       19.10      1.87 o 
  -4   5  18        0.02       -1.23      1.23 o 
  -3   5  18        1.12       -1.04      1.04 o 
  -2   5  18       75.82       68.69      2.28 o 
  -1   5  18        3.96        1.81      1.20 o 
   0   5  18      246.14      246.14      4.15 o 
   1   5  18       64.69       65.89      2.89 o 
   2   5  18        4.56        0.41      1.74 o 
   3   5  18       33.68       33.30      2.60 o 
  -5   6  18        2.24        4.31      1.81 o 
  -4   6  18       20.04       27.49      1.87 o 
  -3   6  18        9.33        4.83      1.18 o 
  -2   6  18       33.80       29.66      1.77 o 
  -1   6  18       56.25       53.55      2.10 o 
   0   6  18        0.24       -1.15      1.15 o 
   1   6  18        2.13       -0.22      1.33 o 
   2   6  18       95.67      101.87      6.68 o 
   3   6  18       18.28       26.92      2.51 o 
  -5   7  18       24.85       27.53      2.81 o 
  -4   7  18       99.43      110.03      2.90 o 
  -3   7  18       33.17       37.68      1.95 o 
  -2   7  18       12.62       10.35      2.08 o 
  -1   7  18        7.50        5.30      1.35 o 
   0   7  18       19.18       17.30      1.48 o 
   1   7  18       20.16       15.24      1.74 o 
   2   7  18       29.54       27.04      2.54 o 
   3   7  18        4.29        6.97      4.11 o 
  -5   8  18       12.54        7.28      2.39 o 
  -4   8  18        6.00        3.76      1.74 o 
  -3   8  18       13.99       10.77      1.54 o 
  -2   8  18        2.81        3.95      1.36 o 
  -1   8  18      463.91      498.37      5.93 o 
   0   8  18       16.69       15.31      1.48 o 
   1   8  18       15.70       12.30      1.93 o 
   2   8  18       35.83       30.02      2.60 o 
   3   8  18        0.03       -0.32      2.02 o 
  -4   9  18       82.34       88.12      3.40 o 
  -3   9  18        0.93       -0.02      1.87 o 
  -2   9  18      190.13      204.58      3.74 o 
  -1   9  18       78.86       75.45      3.02 o 
   0   9  18      136.47      132.23      3.48 o 
   1   9  18       16.63       21.16      1.93 o 
   2   9  18        2.98        4.42      2.03 o 
   3   9  18        6.84        6.74      2.22 o 
  -4  10  18       32.48       31.49      2.45 o 
  -3  10  18       17.97       15.66      2.05 o 
  -2  10  18       29.04       21.20      1.74 o 
  -1  10  18      221.78      216.78      3.87 o 
   0  10  18       68.28       74.60      3.04 o 
   1  10  18       72.63       73.93      3.04 o 
   2  10  18       19.56       17.06      2.46 o 
  -4  11  18       11.09        8.99      1.97 o 
  -3  11  18        6.63        5.68      1.90 o 
  -2  11  18       44.39       50.26      2.94 o 
  -1  11  18       31.57       28.25      1.97 o 
   0  11  18       20.66       21.24      2.17 o 
   1  11  18       84.50       80.79      3.78 o 
   2  11  18       22.58       20.02      2.68 o 
  -3  12  18       18.76       11.39      2.05 o 
  -2  12  18       12.90        9.40      1.87 o 
  -1  12  18       77.01       91.22      2.92 o 
   0  12  18        3.18        4.18      1.86 o 
   1  12  18       47.59       50.37      3.49 o 
   2  12  18       13.91       18.08      3.70 o 
  -3  13  18       87.93       94.71      3.97 o 
  -2  13  18        0.60        0.41      1.51 o 
  -1  13  18       21.45       24.87      2.37 o 
   0  13  18        6.58        4.60      3.84 o 
   1  13  18        5.25        9.98      2.54 o 
  -2  14  18        0.04       -0.45      2.57 o 
  -1  14  18        0.43       -0.33      2.84 o 
   0  14  18       13.19       11.74      2.17 o 
  -5   1  19       20.65       25.64      1.92 o 
  -4   1  19        1.63        0.95      0.98 o 
  -3   1  19       11.28        7.93      1.02 o 
  -2   1  19        4.01        5.67      0.89 o 
  -1   1  19      253.87      258.21      3.95 o 
   0   1  19      388.51      404.41      5.93 o 
   1   1  19        4.94        5.34      1.74 o 
   2   1  19       20.20       17.60      2.26 o 
   3   1  19       33.57       35.25      2.61 o 
  -5   2  19        8.64        8.48      1.59 o 
  -4   2  19        0.16        0.29      1.03 o 
  -3   2  19       84.70       85.11      1.93 o 
  -2   2  19        0.73        1.72      0.92 o 
  -1   2  19        0.32        1.17      1.15 o 
   0   2  19        9.79       10.00      1.35 o 
   1   2  19       50.16       51.18      2.23 o 
   2   2  19       73.24       74.37      4.11 o 
   3   2  19        0.53        0.44      1.81 o 
  -5   3  19        5.98        7.00      1.67 o 
  -4   3  19        9.26       12.77      1.35 o 
  -3   3  19        1.25        1.44      1.09 o 
  -2   3  19       32.37       25.86      1.69 o 
  -1   3  19       33.32       27.93      1.66 o 
   0   3  19      235.37      249.00      3.69 o 
   1   3  19       11.03       12.48      1.63 o 
   2   3  19        1.24        3.18      1.74 o 
   3   3  19        0.01        1.34      1.89 o 
  -5   4  19        0.26       -1.15      1.49 o 
  -4   4  19      212.40      213.23      4.12 o 
  -3   4  19      437.84      444.57      4.80 o 
  -2   4  19      345.34      342.92      4.65 o 
  -1   4  19        2.87        2.30      1.23 o 
   0   4  19      205.09      215.13      3.45 o 
   1   4  19        0.33       -1.24      1.24 o 
   2   4  19        0.20        0.00      1.74 o 
   3   4  19       18.42       15.54      2.25 o 
  -5   5  19       17.09       17.40      2.13 o 
  -4   5  19       46.65       43.07      2.63 o 
  -3   5  19        9.31        6.74      1.38 o 
  -2   5  19       13.65       12.52      1.87 o 
  -1   5  19        5.83        4.97      1.31 o 
   0   5  19        4.44        1.69      1.21 o 
   1   5  19        0.07       -0.80      1.38 o 
   2   5  19        0.15       -1.74      1.74 o 
   3   5  19       20.52       25.00      2.54 o 
  -5   6  19       14.68       14.96      2.54 o 
  -4   6  19        4.40       -0.77      1.62 o 
  -3   6  19       11.42        9.18      1.48 o 
  -2   6  19       45.51       41.23      2.00 o 
  -1   6  19       11.80        5.56      1.38 o 
   0   6  19        0.00       -0.59      1.17 o 
   1   6  19       85.99       80.27      2.76 o 
   2   6  19        0.73        1.23      1.89 o 
   3   6  19       15.62       14.56      2.31 o 
  -5   7  19        1.02        1.13      2.18 o 
  -4   7  19        5.20        2.20      1.70 o 
  -3   7  19        7.44        4.57      1.41 o 
  -2   7  19        0.88       -0.37      1.31 o 
  -1   7  19      343.02      347.90      5.22 o 
   0   7  19       38.47       39.97      1.89 o 
   1   7  19       13.51       12.91      1.70 o 
   2   7  19        9.52       10.89      2.25 o 
   3   7  19        0.01        2.05      2.03 o 
  -4   8  19       31.95       34.35      2.87 o 
  -3   8  19        7.52        5.02      1.40 o 
  -2   8  19       66.17       60.60      2.39 o 
  -1   8  19      114.90      110.58      2.87 o 
   0   8  19       42.26       42.83      2.41 o 
   1   8  19       51.60       48.38      3.05 o 
   2   8  19        6.67        7.78      2.25 o 
   3   8  19       32.69       39.96      2.98 o 
  -4   9  19       15.38       22.70      2.28 o 
  -3   9  19        0.01       -0.13      1.35 o 
  -2   9  19        1.94        0.59      1.38 o 
  -1   9  19       19.47       18.62      1.77 o 
   0   9  19       33.33       37.91      2.37 o 
   1   9  19       43.55       42.20      3.05 o 
   2   9  19       21.86       21.53      2.60 o 
  -4  10  19       29.60       37.07      2.65 o 
  -3  10  19       57.83       69.36      3.26 o 
  -2  10  19      129.03      133.56      3.26 o 
  -1  10  19       30.47       27.44      1.88 o 
   0  10  19      159.07      184.84      5.41 o 
   1  10  19       21.66       20.13      2.61 o 
   2  10  19       30.14       27.61      4.01 o 
  -3  11  19        0.32        2.17      1.86 o 
  -2  11  19       58.24       62.38      2.66 o 
  -1  11  19        0.73        4.54      1.58 o 
   0  11  19      161.06      166.11      4.87 o 
   1  11  19       85.31       88.29      4.14 o 
   2  11  19        2.61        1.23      3.08 o 
  -3  12  19        1.08       -0.05      1.82 o 
  -2  12  19        1.48        1.56      1.51 o 
  -1  12  19       20.48       22.62      2.29 o 
   0  12  19        9.43       10.55      2.26 o 
   1  12  19       39.10       36.98      3.20 o 
  -2  13  19       25.87       28.23      2.16 o 
  -1  13  19       19.01       19.30      2.29 o 
   0  13  19        0.30        0.34      1.86 o 
  -5   0  20        0.48       -2.02      2.10 o 
  -4   0  20        4.17        3.72      1.53 o 
  -3   0  20        1.99        2.55      1.41 o 
  -2   0  20      437.20      410.40      7.41 o 
  -1   0  20      339.44      333.26      9.04 o 
   0   0  20      110.21      104.52      3.70 o 
   1   0  20        0.04       -2.26      2.26 o 
   2   0  20       89.10       89.78      4.93 o 
   3   0  20        0.14       -1.03      2.67 o 
  -5   1  20       56.31       51.40      2.36 o 
  -4   1  20       12.03       11.72      1.21 o 
  -3   1  20        1.59        1.54      1.15 o 
  -2   1  20      400.53      391.80      5.11 o 
  -1   1  20      434.31      449.44      5.36 o 
   0   1  20      165.51      164.58      3.12 o 
   1   1  20       17.81       16.11      2.18 o 
   2   1  20        0.31       -0.21      1.74 o 
   3   1  20        3.38        7.09      2.03 o 
  -5   2  20       11.99       14.24      2.02 o 
  -4   2  20        1.17        1.68      1.23 o 
  -3   2  20        3.45        3.60      1.20 o 
  -2   2  20       19.96       15.26      1.29 o 
  -1   2  20       63.11       61.66      2.26 o 
   0   2  20      569.32      584.92      6.91 o 
   1   2  20       22.84       25.10      3.29 o 
   2   2  20        0.93       -1.75      1.75 o 
   3   2  20       41.86       43.07      2.91 o 
  -5   3  20        0.14       -0.27      1.70 o 
  -4   3  20        0.84        0.13      1.31 o 
  -3   3  20       40.60       39.21      1.98 o 
  -2   3  20       25.09       21.82      1.69 o 
  -1   3  20       55.32       52.87      2.10 o 
   0   3  20      126.10      131.91      2.87 o 
   1   3  20       47.94       46.82      3.39 o 
   2   3  20       41.98       37.17      2.68 o 
   3   3  20       39.94       35.64      2.68 o 
  -5   4  20       10.00        4.94      1.86 o 
  -4   4  20       43.92       52.63      2.79 o 
  -3   4  20        1.22        2.21      1.33 o 
  -2   4  20        2.15        1.28      1.31 o 
  -1   4  20        8.61        8.38      1.41 o 
   0   4  20        0.55       -1.18      1.18 o 
   1   4  20       42.94       42.60      2.83 o 
   2   4  20        2.28        0.79      1.81 o 
   3   4  20        9.12        8.53      2.18 o 
  -5   5  20        0.69        1.99      1.82 o 
  -4   5  20        0.28        1.69      1.62 o 
  -3   5  20        7.97        5.79      1.46 o 
  -2   5  20        0.02       -1.23      1.23 o 
  -1   5  20        1.30       -1.63      1.63 o 
   0   5  20        0.13       -0.05      1.19 o 
   1   5  20       58.68       61.18      4.73 o 
   2   5  20        8.95       12.12      2.18 o 
   3   5  20       15.76       12.05      2.25 o 
  -4   6  20        0.37        0.18      1.70 o 
  -3   6  20       17.45       20.08      1.74 o 
  -2   6  20        6.22        6.20      1.41 o 
  -1   6  20        8.15        4.27      2.11 o 
   0   6  20        0.13       -1.34      1.46 o 
   1   6  20       71.84       76.80      3.56 o 
   2   6  20       21.04       23.17      2.47 o 
   3   6  20       54.66       61.55      3.56 o 
  -4   7  20        4.60        4.62      1.86 o 
  -3   7  20        0.41        0.55      1.35 o 
  -2   7  20        0.27        1.67      1.38 o 
  -1   7  20       78.31       90.65      2.71 o 
   0   7  20       65.26       65.07      2.77 o 
   1   7  20       22.23       17.76      2.39 o 
   2   7  20       69.10       68.82      7.40 o 
  -4   8  20        5.65        5.96      1.90 o 
  -3   8  20       12.25        8.84      1.64 o 
  -2   8  20       27.28       29.14      1.89 o 
  -1   8  20       52.01       51.40      5.16 o 
   0   8  20       19.86       19.77      2.05 o 
   1   8  20       16.45       17.03      3.08 o 
   2   8  20       80.80       76.71      3.85 o 
  -4   9  20        0.16        0.74      1.86 o 
  -3   9  20       15.84        8.51      1.65 o 
  -2   9  20        1.57        1.57      1.46 o 
  -1   9  20        0.03        0.14      1.40 o 
   0   9  20       41.37       35.60      2.41 o 
   1   9  20        0.04        0.99      2.10 o 
   2   9  20       22.67       24.71      2.76 o 
  -3  10  20        0.98       -0.62      1.78 o 
  -2  10  20        2.76        0.16      1.66 o 
  -1  10  20       11.05       11.24      1.69 o 
   0  10  20       27.48       37.21      2.53 o 
   1  10  20       46.18       44.25      3.27 o 
  -3  11  20       30.62       26.53      2.45 o 
  -2  11  20       15.06       15.81      1.82 o 
  -1  11  20       20.36       23.07      2.33 o 
   0  11  20      183.68      190.47      5.77 o 
   1  11  20        4.91        5.51      2.39 o 
  -2  12  20        4.42        7.11      1.69 o 
  -1  12  20       14.60       15.46      2.21 o 
   0  12  20       35.53       37.36      2.70 o 
  -5   1  21       27.42       30.78      2.98 o 
  -4   1  21        1.11       -0.62      1.36 o 
  -3   1  21        1.02       -0.20      1.31 o 
  -2   1  21       24.11       26.38      1.85 o 
  -1   1  21       69.59       70.65      2.44 o 
   0   1  21        0.42        4.33      1.27 o 
   1   1  21       96.08       92.36      3.78 o 
   2   1  21       19.80       17.43      2.32 o 
   3   1  21        4.68        7.01      2.16 o 
  -5   2  21       52.19       67.83      3.92 o 
  -4   2  21        1.83        1.94      1.61 o 
  -3   2  21       23.05       26.88      1.85 o 
  -2   2  21       53.66       53.29      3.88 o 
  -1   2  21       38.31       35.76      1.92 o 
   0   2  21        7.29        9.75      1.31 o 
   1   2  21      268.00      277.61      6.03 o 
   2   2  21       20.43       21.00      3.39 o 
   3   2  21        1.01        3.52      2.10 o 
  -5   3  21        0.72       -1.03      2.18 o 
  -4   3  21       50.69       50.90      3.74 o 
  -3   3  21       73.69       70.26      2.49 o 
  -2   3  21        0.22        0.61      1.31 o 
  -1   3  21       61.73       54.49      3.28 o 
   0   3  21       40.26       34.89      1.79 o 
   1   3  21        4.23        3.27      3.60 o 
   2   3  21        3.03        2.08      1.96 o 
   3   3  21        0.00        0.51      2.16 o 
  -4   4  21        4.75        5.15      1.50 o 
  -3   4  21       19.23       17.24      1.69 o 
  -2   4  21        2.94        2.61      1.36 o 
  -1   4  21        0.12       -1.25      1.25 o 
   0   4  21        0.57       -0.68      1.66 o 
   1   4  21      131.29      128.53      4.36 o 
   2   4  21       45.55       47.84      3.12 o 
  -4   5  21        0.08       -1.28      1.70 o 
  -3   5  21       54.15       70.22      3.32 o 
  -2   5  21       68.75       70.64      3.47 o 
  -1   5  21        9.00        6.96      1.49 o 
   0   5  21        9.71       10.19      1.74 o 
   1   5  21       18.87       18.81      2.47 o 
   2   5  21       26.44       16.95      2.47 o 
  -4   6  21        2.58        2.83      1.86 o 
  -3   6  21        0.15       -0.78      1.37 o 
  -2   6  21       12.99       14.43      1.66 o 
  -1   6  21        1.67       -0.41      1.33 o 
   0   6  21       30.13       29.85      2.21 o 
   1   6  21        8.65       10.46      2.98 o 
   2   6  21       44.52       39.38      2.98 o 
  -4   7  21        6.96        6.09      2.36 o 
  -3   7  21        3.05        3.77      1.54 o 
  -2   7  21        8.38        4.74      1.49 o 
  -1   7  21       12.51        9.11      2.40 o 
   0   7  21        2.01        1.04      1.65 o 
   1   7  21        7.62        5.70      2.10 o 
   2   7  21        5.64        6.59      2.57 o 
  -4   8  21       18.94       18.98      2.25 o 
  -3   8  21       47.92       46.79      2.64 o 
  -2   8  21       31.70       27.82      1.97 o 
  -1   8  21       40.48       44.86      2.17 o 
   0   8  21        6.76        5.12      2.18 o 
   1   8  21        1.40        3.39      2.18 o 
   2   8  21       15.91       20.59      4.01 o 
  -3   9  21       66.18       74.84      3.24 o 
  -2   9  21       15.99       14.59      1.77 o 
  -1   9  21       60.64       66.51      2.66 o 
   0   9  21       46.48       44.78      2.65 o 
   1   9  21        8.93        9.20      4.73 o 
  -3  10  21        2.73        1.44      1.90 o 
  -2  10  21       35.42       33.47      2.11 o 
  -1  10  21      140.95      161.37      4.92 o 
   0  10  21        7.82       15.63      2.27 o 
   1  10  21       63.78       73.27      3.99 o 
  -2  11  21        1.97        1.90      1.60 o 
  -1  11  21       46.53       46.45      3.14 o 
   0  11  21        4.75        5.20      1.97 o 
  -1  12  21        2.78        1.27      1.93 o 
  -4   0  22       31.04       31.14      5.34 o 
  -3   0  22       18.34       20.36      2.57 o 
  -2   0  22       17.67       12.81      2.31 o 
  -1   0  22        9.96        9.14      2.25 o 
   0   0  22      178.47      182.45      4.77 o 
   1   0  22      167.16      170.72      6.98 o 
   2   0  22       95.63      101.69      5.55 o 
  -4   1  22       12.12       14.48      2.35 o 
  -3   1  22        3.10        4.73      1.51 o 
  -2   1  22       29.17       33.79      1.98 o 
  -1   1  22      185.31      184.05      3.51 o 
   0   1  22       28.01       28.39      1.74 o 
   1   1  22        2.54        4.36      2.10 o 
   2   1  22        0.14       -0.41      2.03 o 
  -4   2  22        1.31        1.41      1.69 o 
  -3   2  22       18.92       19.69      2.08 o 
  -2   2  22       99.01      105.46      2.90 o 
  -1   2  22      179.89      174.91      4.18 o 
   0   2  22       12.05       14.14      1.98 o 
   1   2  22        7.22        6.91      2.25 o 
   2   2  22        2.69        2.65      2.10 o 
  -4   3  22        1.05        0.83      1.70 o 
  -3   3  22       10.84       13.55      1.67 o 
  -2   3  22        1.24       -0.30      1.38 o 
  -1   3  22       53.97       53.76      2.31 o 
   0   3  22       26.30       24.68      2.43 o 
   1   3  22       36.02       39.05      2.98 o 
   2   3  22       17.26       15.71      2.47 o 
  -4   4  22        0.35        0.37      1.70 o 
  -3   4  22        2.15        3.00      1.46 o 
  -2   4  22       15.87       15.84      1.69 o 
  -1   4  22      212.65      208.25      3.72 o 
   0   4  22        7.24        6.93      1.74 o 
   1   4  22        4.35        4.51      2.10 o 
   2   4  22        0.48        0.49      3.49 o 
  -4   5  22       19.53       15.61      2.17 o 
  -3   5  22       10.52        8.37      1.64 o 
  -2   5  22        2.79        0.81      1.38 o 
  -1   5  22       49.39       55.06      2.36 o 
   0   5  22        8.71        9.22      1.77 o 
   1   5  22       19.57       16.21      2.39 o 
   2   5  22        1.18       -0.38      2.16 o 
  -4   6  22       12.83        8.20      1.97 o 
  -3   6  22       51.93       59.98      2.59 o 
  -2   6  22       27.88       27.72      1.95 o 
  -1   6  22       12.04       10.74      1.58 o 
   0   6  22       34.54       35.84      2.32 o 
   1   6  22        7.68        7.58      2.25 o 
   2   6  22        1.86        5.55      2.18 o 
  -4   7  22       67.51       79.20      3.95 o 
  -3   7  22        0.33        0.09      1.50 o 
  -2   7  22       21.48       22.09      1.87 o 
  -1   7  22       54.16       49.13      2.64 o 
   0   7  22        0.05       -0.57      1.73 o 
   1   7  22        1.91        1.95      2.18 o 
  -3   8  22        0.24        1.36      1.54 o 
  -2   8  22        0.07       -1.17      1.51 o 
  -1   8  22       11.15       13.97      2.09 o 
   0   8  22       23.70       21.30      2.17 o 
   1   8  22        3.92        5.85      2.32 o 
  -3   9  22       19.03       19.30      2.47 o 
  -2   9  22       11.60        9.85      1.72 o 
  -1   9  22        1.85       -1.47      1.90 o 
   0   9  22       18.35       21.91      3.23 o 
   1   9  22       10.51       11.66      2.54 o 
  -2  10  22       25.14       21.39      2.88 o 
  -1  10  22        0.16        1.58      1.90 o 
   0  10  22       62.35       64.24      3.92 o 
  -1  11  22       23.45       23.55      2.98 o 
  -4   1  23       12.61       10.76      2.47 o 
  -3   1  23       25.34       24.04      1.90 o 
  -2   1  23       73.70       78.94      2.67 o 
  -1   1  23      203.33      219.27      3.93 o 
   0   1  23       31.58       25.10      2.68 o 
   1   1  23        4.81        4.42      2.18 o 
   2   1  23        3.44        6.88      2.77 o 
  -4   2  23        2.17        3.52      1.77 o 
  -3   2  23       36.50       40.47      2.18 o 
  -2   2  23      123.62      122.84      3.10 o 
  -1   2  23       32.03       31.15      1.95 o 
   0   2  23        0.82        1.13      2.03 o 
   1   2  23       38.32       36.55      2.98 o 
   2   2  23       34.00       27.86      5.55 o 
  -4   3  23        0.51       -1.53      1.69 o 
  -3   3  23        6.18        7.10      1.67 o 
  -2   3  23        2.54        3.02      1.51 o 
  -1   3  23        0.42       -0.15      1.38 o 
   0   3  23        1.17        1.52      2.26 o 
   1   3  23       29.38       34.99      3.39 o 
   2   3  23       29.49       27.21      2.89 o 
  -4   4  23        0.01        0.87      1.82 o 
  -3   4  23        3.07        0.87      1.49 o 
  -2   4  23       24.29       24.06      1.89 o 
  -1   4  23        0.19        0.75      1.43 o 
   0   4  23        0.35        2.00      2.10 o 
   1   4  23       62.78       63.98      4.31 o 
   2   4  23       21.34       24.60      3.18 o 
  -4   5  23        1.72        2.48      1.98 o 
  -3   5  23       26.02       30.96      2.10 o 
  -2   5  23       12.24       14.55      1.74 o 
  -1   5  23       34.03       34.71      2.31 o 
   0   5  23       22.52       21.07      2.77 o 
   1   5  23        0.94        1.34      2.18 o 
  -3   6  23        0.81       -0.20      1.51 o 
  -2   6  23       29.88       34.47      2.13 o 
  -1   6  23        6.66        3.77      1.54 o 
   0   6  23        6.11        4.08      2.16 o 
   1   6  23        7.72        5.89      2.77 o 
  -3   7  23        0.25       -1.02      1.54 o 
  -2   7  23       18.46       17.00      1.84 o 
  -1   7  23        2.39        0.72      1.74 o 
   0   7  23        2.26       -0.26      5.44 o 
   1   7  23        4.04        1.35      2.25 o 
  -3   8  23        0.45       -0.75      1.90 o 
  -2   8  23        0.25       -0.26      1.54 o 
  -1   8  23        0.83        3.31      1.89 o 
   0   8  23       19.79       26.44      2.98 o 
  -2   9  23       13.35       10.60      1.82 o 
  -1   9  23        3.77        4.46      1.93 o 
   0   9  23      138.94      159.81      5.30 o 
  -4   0  24        1.48        3.90      3.29 o 
  -3   0  24        0.03       -0.50      2.47 o 
  -2   0  24        0.01       -2.04      3.80 o 
  -1   0  24        0.28       -0.13      2.02 o 
   0   0  24        1.37        0.41      2.88 o 
   1   0  24      196.28      224.95      8.22 o 
  -4   1  24       64.68       81.16      4.21 o 
  -3   1  24       14.87       14.63      1.77 o 
  -2   1  24       39.54       38.91      2.21 o 
  -1   1  24       54.28       62.32      2.56 o 
   0   1  24        1.80       -1.85      2.03 o 
   1   1  24       65.79       67.04      5.75 o 
  -3   2  24       27.42       30.36      2.16 o 
  -2   2  24       58.06       58.80      2.53 o 
  -1   2  24        2.99        6.09      1.56 o 
   0   2  24        7.99        7.50      2.32 o 
   1   2  24        1.79        3.50      2.98 o 
  -3   3  24        2.05        1.38      1.54 o 
  -2   3  24        5.09        6.26      1.56 o 
  -1   3  24       44.86       46.97      2.26 o 
   0   3  24        1.24        0.79      4.01 o 
   1   3  24       21.72       24.90      2.76 o 
  -3   4  24        3.35        5.65      1.64 o 
  -2   4  24        7.38        9.06      1.63 o 
  -1   4  24        1.60       -0.53      1.43 o 
   0   4  24       24.48       23.24      2.77 o 
   1   4  24        0.30        1.19      2.25 o 
  -3   5  24       34.00       35.17      2.26 o 
  -2   5  24       32.71       29.24      2.79 o 
  -1   5  24       19.89       22.93      2.29 o 
   0   5  24      108.68      116.99      4.57 o 
   1   5  24       16.19       17.68      2.61 o 
  -3   6  24        1.98        2.02      1.63 o 
  -2   6  24       14.51       14.60      1.84 o 
  -1   6  24        0.04       -0.52      1.74 o 
   0   6  24       17.18       17.91      2.76 o 
  -2   7  24        9.60       13.15      1.82 o 
  -1   7  24       32.44       36.06      2.61 o 
   0   7  24        8.19        4.83      2.47 o 
  -2   8  24        6.63        6.56      2.54 o 
  -1   8  24       10.21       14.85      2.21 o 
  -3   1  25        1.23        0.82      1.54 o 
  -2   1  25        0.09        0.27      1.59 o 
  -1   1  25        0.15        0.45      1.46 o 
   0   1  25        1.67        1.03      2.18 o 
   1   1  25        9.27       12.74      2.61 o 
  -3   2  25        3.56        3.90      1.64 o 
  -2   2  25       93.49      104.78      3.16 o 
  -1   2  25       83.64       85.56      3.40 o 
   0   2  25        2.26       -0.01      3.18 o 
  -3   3  25        0.02        1.32      1.62 o 
  -2   3  25        0.72        1.75      1.59 o 
  -1   3  25        0.74        1.23      1.82 o 
   0   3  25       54.38       53.36      6.88 o 
  -3   4  25       45.00       59.28      5.75 o 
  -2   4  25       17.51       17.57      2.58 o 
  -1   4  25       64.34       71.89      3.24 o 
   0   4  25        6.11        2.36      2.32 o 
  -2   5  25       10.71        9.03      1.82 o 
  -1   5  25        0.05       -0.45      2.41 o 
   0   5  25        0.00        3.80      2.32 o 
  -2   6  25       15.79       15.41      1.95 o 
  -1   6  25        1.51        4.73      1.97 o 
  -2   0  26        0.07       -1.66      3.60 o 
  -1   0  26        0.06        3.08      3.29 o 
   0   0  26        3.88        2.67      3.29 o 
  -2   1  26        1.19       -0.58      1.61 o 
  -1   1  26        0.56       -0.41      2.16 o 
   0   1  26       21.78       23.86      2.91 o 
  -2   2  26        5.30        8.49      1.79 o 
  -1   2  26        6.15        3.13      2.39 o 
  -2   3  26       31.51       34.70      4.52 o 
  -1   3  26        9.31        9.29      2.88 o 
                                                 
